# Supplementary material for: Composite core set construction and diversity analysis of Iranian walnut germplasm using molecular markers and phenotypic traits
Source: PLoS One. 2021 Mar 16;16(3):e0248623. doi: 10.1371/journal.pone.0248623 (PMC7963058; doi:10.1371/journal.pone.0248623)
Supplement: S1 Data — (XLSX) [file pone.0248623.s001.xlsx]

## Sheet: Qualitative data
%Accession	Genotype name	8NutSize	9shape in lon­gitudinal section through suture	10shape in lon­gitudinal section perpendicular to suture	11shape in cross section	13shape of base perpendicular to suture	14shape of apex perpendicular to suture	15prominence of apical tip	16position of pad on suture	17prominence of pad on suture	18width of pad on suture	19depth of grove along pad on suture	20structure of surface of shell	22adherence of two halves of shell	23thickness of dividing membranes	24ease of removal	25intensity of ground color	26KernelSize
P1	krm132	5	1	5	1	3	2	1	2	5	5	5	1	7	5	7	5	5
P10	or126	7	4	7	1	2	2	2	2	3	3	3	1	3	3	1	5	5
P11	K15(Z4)	5	7	7	1	1	2	2	2	3	5	3	2	5	3	3	5	5
P12	Sh14	5	1	1	2	3	2	1	2	7	7	5	2	7	3	3	7	5
P13	kerman118	5	1	1	2	3	3	1	3	5	5	5	2	5	3	3	5	5
P14	kerman154	5	1	1	2	2	2	1	2	3	5	3	2	5	3	3	3	3
P15	Kh33	5	3	4	2	3	2	2	2	3	5	5	2	3	3	1	7	3
P16	Yazd	5	1	1	1	3	2	1	2	5	7	5	2	5	3	3	5	5
P17	T1	5	5	5	2	2	2	1	2	5	5	5	2	7	3	3	5	5
P18	Kr95	5	4	3	1	2	2	2	3	5	5	5	2	7	3	5	3	5
P19	Or64	3	5	5	1	3	4	1	3	7	5	7	2	7	5	5	3	3
P2	chandler	5	5	1	2	3	2	1	2	3	5	3	2	5	3	1	3	3
P20	321	5	3	1	1	2	2	3	2	5	5	5	3	7	3	3	5	5
P21	Sh1	3	5	5	1	3	4	1	3	7	5	7	3	7	3	3	3	3
P22	Or40	5	4	3	1	3	2	1	2	5	5	5	3	5	3	3	1	5
P23	Kr23	3	3	3	1	2	2	2	3	5	5	5	3	5	3	3	7	3
P24	88-4	5	3	5	2	2	4	1	2	5	5	5	3	5	3	3	3	5
P25	or2	3	5	5	1	3	4	1	3	7	5	7	3	7	5	3	3	3
P26	88-1	5	4	4	2	2	2	2	2	5	5	5	3	3	3	1	7	5
P27	G3	5	5	5	2	2	2	2	2	5	5	5	3	5	3	1	5	5
P28	Kerman1-40	5	8	7	1	1	4	2	2	3	5	3	3	1	3	1	7	5
P29	88-5	3	4	4	2	2	2	1	2	5	5	5	3	7	3	5	3	5
P3	RDM	3	8	7	1	2	2	2	2	5	5	5	3	5	3	3	5	1
P30	88-2	5	5	5	2	2	2	2	2	5	5	5	3	5	3	3	7	5
P31	Kd23(Z16)	5	4	4	2	2	1	3	3	7	5	7	3	5	3	3	7	5
P32	Z28	7	4	6	1	2	3	1	2	5	5	5	3	5	3	3	5	7
P33	Z30 KaraJ	7	6	6	2	2	4	1	3	5	7	3	3	7	3	3	3	7
P34	Kerman111	7	5	5	1	3	4	2	3	7	7	7	3	7	5	3	3	5
P35	Z14	7	2	2	2	3	1	3	2	5	7	5	3	3	3	3	5	9
P36	Kerman96	5	8	7	1	1	1	3	2	5	7	5	3	3	3	1	7	5
P37	Kd20(Z12)	7	1	1	2	3	2	1	2	5	5	5	3	3	3	3	7	7
P38	kerman33	3	5	5	2	2	3	1	2	3	5	3	3	5	5	3	7	3
P39	kerman117	5	8	7	1	2	3	2	2	5	5	5	3	5	3	3	5	7
P4	Or24	5	3	5	1	3	2	2	2	5	5	5	3	7	3	3	5	5
P5	Jamal	7	8	8	3	2	3	2	2	5	5	5	3	7	3	3	7	3
P6	Kz8	3	3	1	2	2	2	1	2	3	5	3	3	5	3	3	7	3
P7	Kz2	5	5	5	1	3	4	1	3	7	5	7	3	7	5	5	3	3
P8	Kz3	7	8	7	2	2	2	1	2	5	7	5	3	3	3	1	3	9
P9	Kz6	3	1	1	1	3	2	2	2	3	3	3	3	3	3	1	7	3
S1	AbBnN8	5	1	1	2	3	2	2	2	5	5	5	3	7	3	1	3	3
S10	Z5	7	8	8	2	1	1	2	2	3	5	3	3	5	3	3	3	5
S11	88_5	3	4	3	2	2	2	2	2	5	5	3	3	7	5	3	3	3
S12	Z12*	5	2	2	2	3	2	2	2	5	5	5	3	5	3	3	5	5
S13	Tsrk48	5	8	8	1	1	2	2	3	7	5	7	3	7	5	7	3	3
S14	Tsrk46	5	8	1	2	2	2	1	2	3	5	3	3	5	3	3	3	3
S16	3_25	7	8	5	2	2	3	2	2	5	5	5	3	7	5	3	7	5
S17	Kd21(Z83-13)	7	5	5	2	3	3	1	2	5	5	5	3	5	3	1	5	5
S19	Hartley	5	2	2	1	3	1	1	2	5	5	5	3	7	5	3	3	3
S2	Z3	3	2	1	2	3	2	1	2	5	3	5	3	5	3	3	3	3
S20	ZgstrN8	5	1	1	2	3	3	1	2	3	7	3	3	7	5	3	5	7
S21	Damavand/regia	5	1	5	1	3	3	1	3	5	5	5	3	7	5	5	5	5
S22	Kd4(ShK12)	5	4	6	1	2	2	2	2	5	7	5	3	5	3	3	3	5
S23	27t	5	1	1	1	3	2	1	2	3	5	3	3	7	5	3	7	3
S24	Kd20 (Z12)	9	6	6	1	2	2	2	2	5	7	5	3	1	3	1	5	7
S25	AbN7	5	3	1	1	3	2	1	2	5	7	5	3	1	3	1	5	5
S26	7_24	5	2	2	2	3	2	2	2	5	5	5	3	5	3	3	3	5
S27	3_6	5	7	7	3	2	2	2	2	5	5	5	3	7	5	5	5	5
S28	6_21	5	3	3	2	2	2	2	2	5	5	5	3	7	3	3	3	7
S29	2_4	5	2	2	2	3	1	3	2	7	5	7	3	3	3	3	3	5
S3	88_4	5	3	5	2	2	4	2	2	5	7	5	3	5	3	3	3	5
S30	3_6	5	8	7	2	1	1	2	2	5	5	5	3	7	3	3	5	5
S31	41t	5	3	3	2	2	2	2	2	5	5	5	3	7	3	3	5	3
S32	Krmn95	7	8	9	1	1	4	1	2	3	7	3	3	5	3	3	5	7
S33	6_21	3	1	1	1	2	2	2	2	5	5	5	3	3	3	3	3	3
S34	42t	3	3	7	2	2	2	2	2	5	5	5	3	7	3	3	3	3
S35	2_7	3	3	7	2	2	2	2	2	5	5	5	3	7	3	3	3	3
S36	7_8	5	4	6	2	2	2	1	3	5	5	5	3	5	3	3	3	5
S37	2_4	5	2	9	1	2	2	3	2	5	7	3	3	3	5	3	3	3
S38	1_8	3	5	5	2	2	3	1	2	3	5	3	3	5	5	3	7	3
S39	3_25	5	8	7	1	2	3	2	2	5	5	5	3	5	3	3	5	7
S4	Or24	5	2	5	2	3	2	2	2	5	5	5	3	3	5	3	3	5
S40	Roxana	7	8	7	2	2	2	1	2	3	5	3	3	1	1	3	5	5
S41	15t												3
S42	Z13	7	3	5	2	3	3	2	2	5	7	5	3	3	3	3	5	3
S43	Z140-88-1*	5	1	1	2	3	2	1	3	5	5	5	3	7	3	3	7	3
S44	ZN30	5	3	3	1	2	2	2	3	7	5	7	3	7	3	3	5	5
S45	3t	5	8	7	1	1	2	2	2	7	7	7	3	7	3	3	3	5
S46	Z8	7	1	5	1	3	3	1	2	3	5	3	3	7	3	3	3	5
S47	Pedro	5	4	4	2	2	3	1	2	5	5	5	3	5	3	3	3	1
S48	51t	5	3	2	2	3	2	1	2	5	7	5	3	5	3	3	5	5
S49	Ziaagostar No 2	5	3	5	1	3	3	1	2	5	5	5	3	3	3	3	5	7
S5	Alsozentivani117	5	2	2	2	3	2	2	2	5	5	3	3	3	3	3	5	5
S50	18t	3	4	5	1	2	4	1	2	3	3	3	3	7	3	3	5	3
S51	62t												3
S52	Krmn1-25	5	8	7	1	1	2	1	2	5	5	3	3	5	3	3	7	5
S53	Z12	3	2	2	3	3	2	2	2	5	5	5	3	5	3	3	3	7
S54	Z88_3	5	3	3	2	2	2	2	2	5	7	3	3	5	3	3	7	5
S55	35t	7	4	6	1	3	2	1	2	5	5	3	3	5	3	3	3	7
S56	SerrTissue												3
S58	7t	7	3	3	1	3	2	2	2	7	7	7	3	7	5	5	3	5
S59	9t	7											3	3		9	7
S6	Ferjean	3	5	5	2	3	3	1	2	5	5	3	3	5	3	3	1	1
S60	Z13	7	3	6	3	3	2	2	2	3	7	5	3	3	3	3	5	3
S61	Z11	5	4	4	2	2	1	3	2	7	5	7	3	5	3	3	5	5
S62	ZgstrN30	5	4	4	1	1	1	2	2	5	5	5	3	5	3	3	5	5
S63	ZgstrN2	3	1	1	2	2	2	2	2	5	5	5	3	7	5	3	7	3
S64	23t	7	3	6	2	2	2	1	2	5	5	5	3	7	5	5	3	7
S65	HowardTissue	5	5	6	3	2	4	1	2	5	5	5	3	7	5	5	5	5
S66	44t	7	5	5	1	3	2	1	2	3	3	3	4	3	3	1	5	7
S67	32t	7	1	5	1	3	2	2	3	7	5	7	4	5	3	3	5	5
S68	Z9	7	6	5	1	2	4	2	2	3	5	3	2	9	5	3	5	5
S69	ZgstrN36	7	5	5	1	3	3	2	2	5	5	5		3	3	3	7	7
S70	50T	5	1	1	2	3	2	1	2	5	5	5		5	5	3	3	7
S9	Z7	5	8	8	2	1	1	2	3	5	7	5		7	3	3	5	3

## Sheet: core collection Qulitative data
name	%Accession	8NutSize	9shape in lon­gitudinal section through suture	10shape in lon­gitudinal section perpendicular to suture	11shape in cross section	13shape of base perpendicular to suture	14shape of apex perpendicular to suture	15prominence of apical tip	16position of pad on suture	17prominence of pad on suture	18width of pad on suture	19depth of grove along pad on suture	20structure of surface of shell	22adherence of two halves of shell	23thickness of dividing membranes	24ease of removal	25intensity of ground color	26KernelSize		Character	C-Sh.W.	C-Nei	C-Allele	E-Sh.W.	E-Nei	E-Allele
Or64	P19	3	5	5	1	3	4	1	3	7	5	7	3	7	5	5	3	3		8NutSize	1.458	0.746	5	1.065	0.594	5
Z14	P35	7	2	2	2	3	1	3	2	5	7	5	3	3	3	3	5	9		9shape in lon­gitudinal section through suture	1.901	0.87	8	1.907	0.846	8
Kz6	P9	3	1	1	1	3	2	2	2	3	3	3	3	3	3	1	7	3		10shape in lon­gitudinal section perpendicular to suture	2.007	0.882	9	1.972	0.842	9
Tsrk48	S13	5	8	8	1	1	2	2	3	7	5	7	3	7	5	7	3	3		11shape in cross section	0.922	0.633	3	0.856	0.553	3
Kd20 (Z12)	S24	9	6	6	1	2	2	2	2	5	7	5	3	1	3	1	5	7		13shape of base perpendicular to suture	1.007	0.669	3	0.965	0.608	3
3_6	S27	5	7	7	3	2	2	2	2	5	5	5	3	7	5	5	5	5		14shape of apex perpendicular to suture	1.181	0.704	4	1.102	0.592	4
Krmn95	S32	7	8	9	1	1	4	1	2	3	7	3	3	5	3	3	5	7		15prominence of apical tip	0.922	0.633	3	0.899	0.571	3
Roxana	S40	7	8	7	2	2	2	1	2	3	5	3	2	1	1		5	5		16position of pad on suture	0.49	0.385	2	0.461	0.296	2
Pedro	S47	5	4	4	2	2	3	1	2	5	5	5	4	5	3	3	3	1		17prominence of pad on suture	1.007	0.669	3	0.884	0.523	3
Z88_3	S54	5	3	3	2	2	2	2	2	5	7	3	1	5	3	3	7	5		18width of pad on suture	0.893	0.609	3	0.703	0.418	3
9t	S59	7											3	3		9	7			19depth of grove along pad on suture	1.007	0.669	3	0.926	0.559	3
Ferjean	S6	3	5	5	2	3	3	1	2	5	5	3	3	5	3	3	1	1		20structure of surface of shell	0.937	0.485	4	0.534	0.262	4
Z9	S68	7	6	5	1	2	4	2	2	3	5	3	2	9	5	3	5	5		22adherence of two halves of shell	1.525	0.769	5	1.223	0.672	5
	Mc	5.61538	5.25	5.16667	1.58333	2.16667	2.58333	1.66667	2.16667	4.66667	5.5	4.33333	2.76923	4.69231	3.5	3.83333	4.69231	4.5		23thickness of dividing membranes	0.893	0.609	3	0.597	0.382	3
	Cvc	33.74	45.31	46.56	42.22	33.13	38.56	39.08	17.97	30.76	22.6	35.93	26.18	51.75	35.52	60.76	38.31	54.02		24ease of removal	1.327	0.728	5	0.841	0.436	5
	Vc	3.59	5.659	5.788	0.447	0.515	0.992	0.424	0.152	2.061	1.545	2.424	0.526	5.897	1.545	5.424	3.231	5.909		25intensity of ground color	1.231	0.675	4	1.145	0.662	4
	Rc	6	7	8	2	2	3	2	1	4	4	4	3	8	4	8	6	8		26KernelSize	1.474	0.799	5	1.19	0.654	5
																				averge	1.18718	0.678471	4.23529	1.01588	0.557059	4.23529

## Sheet: AFLP Data (total bands)
%Accession	loc1	loc2	loc3	loc4	loc5	loc6	loc7	loc8	loc9	loc10	loc11	loc12	loc13	loc14	loc15	loc16	loc17	loc18	loc19	loc20	loc21	loc22	loc23	loc24	loc25	loc26	loc27	loc28	loc29	loc30	loc31	loc32	loc33	loc34	loc35	loc36	loc37	loc38	loc39	loc40	loc41	loc42	loc43	loc44	loc45	loc46	loc47	loc48	loc49
S1	1	1	1	1	1	1	1	1	1	1	0	1	1	1	1	1	1	1	0	1	1	1	1	1	1	0	1	1	1	1	0	1	1	1	1	1	1	1	1	1	1	1	1	1	0	1	1	1	1
S2	1	1	1	1	1	1	1	1	1	1	0	1	1	1	1	1	1	1	0	1	1	1	1	1	1	0	1	1	1	1	0	1	1	1	1	1	1	1	1	1	1	1	1	1	0	1	1	1	1
S3	1	1	1	1	1	1	1	1	1	1	0	1	1	1	1	1	1	1	0	1	1	1	1	1	0	1	1	1	1	1	1	1	1	1	1	1	1	1	0	1	1	1	1	1	1	1	1	1	1
S4	1	1	1	1	1	1	1	1	1	1	0	1	1	1	1	1	1	1	0	1	1	1	1	1	1	1	1	1	1	1	1	1	1	1	1	1	1	1	1	1	1	1	1	1	0	1	0	1	1
S5	1	1	1	1	1	1	1	1	1	1	0	0	1	0	1	1	1	1	0	0	1	1	1	1	0	0	1	1	1	1	0	1	1	1	1	1	1	1	0	1	1	0	1	1	0	1	1	1	1
S6	1	1	1	1	1	1	0	1	1	1	0	1	1	1	1	1	0	1	0	1	1	1	1	1	0	1	1	1	1	1	1	1	1	1	1	1	1	0	0	1	1	0	1	1	1	1	1	1	1
S9	1	1	1	1	1	1	0	1	1	1	0	1	1	1	1	1	1	1	0	1	1	1	1	1	0	1	1	1	1	1	1	1	1	1	1	1	1	1	1	1	1	0	1	1	1	1	1	1	1
S10	1	1	1	0	1	1	1	1	1	1	0	1	1	1	1	1	1	1	0	1	1	1	1	1	0	1	1	1	1	1	1	1	1	1	1	1	1	1	1	1	1	1	1	1	1	1	1	1	1
S11	1	1	1	0	1	1	0	1	1	1	0	1	1	1	1	1	1	1	0	1	1	1	1	1	0	1	1	1	1	1	1	1	1	1	1	1	1	0	0	1	1	1	1	1	0	1	1	1	1
S12	1	1	1	1	1	1	1	1	1	1	0	1	1	1	1	1	1	1	0	1	1	1	1	1	1	1	1	1	1	1	0	1	1	1	0	1	1	1	1	1	1	1	1	1	1	1	1	1	1
S13	1	1	1	1	1	1	1	1	1	1	0	0	1	1	1	1	0	1	0	1	1	1	1	1	0	1	1	1	1	1	0	1	1	1	1	1	1	1	1	1	1	1	1	1	0	1	1	1	1
S14	1	1	1	1	1	1	1	1	1	1	0	1	1	0	1	1	1	1	0	1	1	1	1	1	0	1	1	1	1	1	0	1	1	1	1	1	1	0	0	1	1	0	1	1	0	1	0	1	1
S16	1	1	1	1	1	1	1	1	1	1	0	1	1	1	1	1	1	1	0	1	1	1	1	1	1	1	1	1	1	1	0	1	1	1	1	1	1	1	0	1	1	1	1	1	0	1	1	1	1
S17	1	1	1	1	1	1	1	1	1	1	0	1	1	1	1	1	1	1	0	1	1	1	1	1	0	1	1	1	1	1	1	1	1	1	1	1	1	0	0	1	1	1	1	1	1	1	1	1	1
S19	1	1	1	1	1	1	0	1	1	1	0	1	1	1	1	1	1	1	0	1	1	1	1	1	1	0	1	1	1	1	1	1	1	1	1	1	1	1	0	1	1	1	1	1	1	1	1	1	1
S20	1	1	1	1	1	1	1	1	1	1	0	1	1	1	1	1	1	1	0	0	1	1	1	1	1	1	1	1	1	1	0	1	1	1	0	1	1	0	0	1	1	0	1	1	1	1	1	1	1
S21	1	1	1	1	1	1	0	1	1	1	0	1	1	1	1	1	1	1	0	1	1	1	1	1	0	1	1	1	1	1	0	1	1	1	0	1	1	1	0	1	1	1	1	1	1	1	1	1	1
S22	1	1	1	1	1	1	0	1	1	1	0	1	1	1	1	1	1	1	0	1	1	1	1	1	0	1	1	1	1	1	0	1	1	1	1	1	1	1	1	1	1	1	1	1	1	1	1	1	1
S23	1	1	1	1	1	1	1	1	1	1	0	0	1	1	1	1	0	1	0	1	1	1	1	1	1	1	1	1	1	1	0	1	1	1	1	1	1	1	0	1	1	0	1	1	0	1	0	1	1
S24	1	1	1	1	1	1	1	1	1	1	0	1	1	1	1	1	1	1	0	1	1	1	1	1	1	1	1	1	1	1	1	1	1	1	1	1	1	1	0	1	1	0	1	1	1	1	1	1	1
S25	1	1	1	1	1	1	1	1	1	1	0	0	1	1	1	1	0	1	0	1	1	1	1	1	1	1	1	1	1	1	1	1	1	1	0	1	1	0	0	1	1	1	1	1	1	1	1	1	1
S26	1	1	1	1	1	1	1	1	1	1	0	1	1	1	1	1	1	1	0	0	1	1	1	1	1	0	1	1	1	1	0	1	1	1	0	1	1	1	0	1	1	1	1	1	1	1	1	1	1
S27	1	1	1	1	1	1	0	1	1	1	0	1	1	1	1	1	0	1	0	1	1	1	1	1	0	1	1	1	1	1	0	1	1	1	0	1	1	1	0	1	1	0	1	1	1	1	0	1	1
S28	1	1	1	1	1	1	1	1	1	1	0	0	1	0	1	1	0	1	0	1	1	1	1	1	0	0	1	1	1	1	1	1	1	1	0	1	1	1	0	1	1	0	1	1	1	1	0	1	1
S29	1	1	1	1	1	1	1	1	1	1	0	1	1	1	1	1	1	1	0	0	1	1	1	1	1	0	1	1	1	1	0	1	1	1	0	1	1	0	0	1	1	1	1	1	1	1	1	1	1
S30	1	1	1	1	1	1	0	1	1	1	0	1	1	1	1	1	0	1	0	1	1	1	1	1	0	1	1	1	1	1	1	1	1	1	0	1	1	1	1	1	1	0	1	1	0	1	0	1	1
S31	1	1	1	1	1	1	1	1	1	1	0	1	1	1	1	1	0	1	0	1	0	1	1	1	1	1	1	1	1	1	0	1	1	1	0	1	1	1	0	1	1	1	1	1	0	1	1	1	1
S32	1	1	1	1	1	1	1	1	1	1	0	1	1	1	1	1	1	1	0	1	1	1	1	1	0	1	1	1	1	1	0	1	1	1	1	1	1	1	0	1	1	1	1	1	1	1	1	1	1
S33	1	1	1	1	1	1	1	1	1	1	0	1	1	1	1	1	1	1	0	1	1	1	1	1	0	1	1	1	1	1	0	1	1	1	0	1	1	1	0	1	1	1	1	1	0	1	1	1	1
S34	1	1	1	1	1	1	1	1	1	1	0	1	1	1	1	1	1	1	0	1	1	1	1	1	1	1	1	1	1	1	0	1	1	1	1	1	1	1	0	1	1	0	1	1	0	1	1	1	1
S35	1	1	1	1	1	1	1	1	1	1	0	1	1	1	1	1	1	1	0	1	0	1	1	1	0	1	1	1	1	1	0	1	1	1	1	1	1	1	0	1	1	1	1	1	1	1	1	1	1
S36	1	1	1	1	1	1	0	1	1	1	0	1	1	1	1	1	1	1	0	1	1	1	1	1	0	1	1	1	1	1	1	1	1	1	0	1	1	1	0	1	1	1	1	1	1	1	1	1	1
S37	1	1	1	1	1	1	1	1	1	1	0	1	1	1	1	1	1	1	0	0	1	1	1	1	1	1	1	1	1	1	0	1	1	1	0	1	1	0	0	1	1	1	1	1	1	1	1	1	1
S38	1	1	1	1	1	1	1	1	1	1	0	0	1	1	1	1	1	1	0	1	1	1	1	1	0	1	1	1	1	1	0	1	1	1	1	1	1	1	0	1	1	0	1	1	1	1	1	1	1
S39	1	1	1	1	1	1	1	1	1	1	0	1	1	1	1	1	1	1	0	1	1	1	1	1	1	1	1	1	1	1	0	1	1	1	1	1	1	0	0	1	1	1	1	1	1	1	1	1	1
S40	1	1	1	1	1	1	1	1	1	1	0	0	1	1	1	1	1	1	0	0	1	1	1	1	0	0	1	1	1	1	1	1	1	1	1	1	1	1	1	1	1	0	1	1	0	1	1	1	1
S41	1	1	1	1	1	1	1	1	1	1	0	1	1	1	1	1	1	1	0	1	1	1	1	1	0	1	1	1	1	1	0	1	1	1	1	1	1	1	0	1	1	0	1	1	1	1	0	1	1
S42	1	1	1	1	1	1	1	1	1	1	0	1	1	1	1	1	1	1	0	1	1	1	1	1	0	1	1	1	1	1	0	1	1	1	1	1	1	0	0	1	1	1	1	1	1	1	1	1	1
S43	1	1	1	1	1	1	0	1	1	1	0	0	1	1	1	1	1	1	0	0	0	1	1	1	0	0	1	1	1	1	1	1	1	1	1	1	1	1	1	1	1	0	1	1	0	1	0	1	1
S44	1	1	1	1	1	1	0	1	1	1	0	1	1	1	1	1	1	1	0	1	1	1	1	1	0	1	1	1	1	1	0	1	1	1	1	1	1	1	0	1	1	1	1	1	1	1	1	1	1
S45	1	1	1	1	1	1	0	1	1	1	0	1	1	1	1	1	1	1	0	1	1	1	1	1	0	0	1	1	1	1	0	1	1	1	0	1	1	1	0	1	1	0	1	1	0	1	1	1	1
S46	1	1	1	1	1	1	1	1	1	1	0	1	1	1	1	1	1	1	0	0	0	1	1	1	1	1	1	1	1	1	0	1	1	1	0	1	1	0	0	1	1	0	1	1	0	1	1	1	1
S47	1	1	1	1	1	1	0	1	1	1	0	1	1	1	1	1	1	1	0	1	1	1	1	1	0	1	1	1	1	1	0	1	1	1	1	1	1	0	0	1	1	0	1	1	1	1	0	1	1
S48	1	1	1	1	1	1	1	1	1	1	0	1	1	1	1	1	1	1	0	1	1	1	1	1	0	0	1	1	1	1	0	1	1	1	1	1	1	1	0	1	1	0	1	1	1	1	1	1	1
S49	1	1	1	1	1	1	1	1	1	1	0	1	1	1	1	1	1	1	0	1	1	1	1	1	0	1	1	1	1	1	0	1	1	1	0	1	1	0	0	1	1	1	1	1	1	1	0	1	1
S50	1	1	1	1	1	1	1	1	1	1	0	1	1	1	1	1	1	1	0	1	1	1	1	1	1	1	1	1	1	1	1	1	1	1	1	1	1	1	0	1	1	1	1	1	1	1	1	1	1
S51	1	1	1	1	1	1	0	1	1	1	0	1	1	1	1	1	0	1	0	1	1	1	1	1	1	1	1	1	1	1	1	1	1	1	1	1	1	1	0	1	1	1	1	1	1	1	1	1	1
S52	1	1	1	1	1	1	0	1	1	1	0	1	1	1	1	1	1	1	0	0	1	1	1	1	0	1	1	1	1	1	1	1	1	1	0	1	1	1	1	1	1	1	1	1	1	1	1	1	1
S53	1	1	1	1	1	1	1	1	1	1	0	1	1	1	1	1	1	1	0	1	1	1	1	1	1	1	1	1	1	1	1	1	1	1	0	1	1	1	1	1	1	1	1	1	1	1	1	1	1
S54	1	1	1	1	1	1	0	1	1	1	0	1	1	1	1	1	1	1	0	0	1	1	1	1	0	1	1	1	1	1	1	1	1	1	0	1	1	1	1	1	1	1	1	1	1	1	1	1	1
S55	1	1	1	1	1	1	1	1	1	1	0	1	1	1	1	1	1	1	0	1	1	1	1	1	1	1	1	1	1	1	1	1	1	1	1	1	1	0	0	1	1	1	1	1	1	1	1	1	1
S56	1	1	1	1	1	1	0	1	1	1	0	1	1	1	1	1	0	1	0	1	1	1	1	1	0	1	1	1	1	1	1	1	1	1	1	1	1	1	1	1	1	1	1	1	1	1	1	1	1
S58	1	1	1	1	1	1	1	1	1	1	0	1	1	1	1	1	1	1	1	1	1	1	1	1	1	1	1	1	1	1	0	1	1	1	1	1	1	1	1	1	1	1	1	1	1	1	1	1	1
S59	1	1	1	1	1	1	1	1	1	1	0	1	1	1	1	1	1	1	0	1	1	1	1	1	1	0	1	1	1	1	0	1	1	1	1	1	1	1	1	1	1	1	1	1	1	1	1	1	1
S60	1	1	1	1	1	1	1	1	1	1	0	1	1	1	1	1	1	1	0	1	1	1	1	1	0	0	1	1	1	1	0	1	1	1	1	1	1	1	0	1	1	1	1	1	0	1	1	1	1
S61	1	1	1	1	1	1	1	1	1	1	1	1	1	1	1	1	1	1	0	1	1	1	1	1	0	1	1	1	1	1	0	1	1	1	0	1	1	1	0	1	1	1	1	1	0	1	1	1	1
S62	1	1	1	1	1	1	0	1	1	1	0	1	1	1	1	1	1	1	0	1	1	1	1	1	0	0	1	1	1	1	0	1	1	1	0	1	1	1	0	1	1	1	1	1	1	1	1	1	1
S63	1	1	1	1	1	1	1	1	1	1	0	1	1	1	1	1	1	1	0	1	1	1	1	1	1	1	1	1	1	1	1	1	1	1	1	1	1	1	1	1	1	1	1	1	1	1	1	1	1
S64	1	1	1	1	1	1	1	1	1	1	0	1	1	1	1	1	0	1	0	1	1	1	1	1	0	1	1	1	1	1	0	1	1	1	1	1	1	1	0	1	1	0	1	1	1	1	1	1	1
S65	1	1	1	1	1	1	1	1	1	1	0	1	1	1	1	1	0	1	0	1	1	1	1	1	1	1	1	1	1	1	1	1	1	1	1	1	1	1	1	1	1	1	1	1	1	1	1	1	1
S66	1	1	1	1	1	1	1	1	1	1	0	1	1	1	1	1	1	1	0	1	1	1	1	1	1	1	1	1	1	1	0	1	1	1	1	1	1	0	1	1	1	1	1	1	1	1	1	1	1
S67	1	1	1	1	1	1	0	1	1	1	0	1	1	1	1	1	0	1	0	1	1	1	1	1	1	1	1	1	1	1	0	1	1	1	1	1	1	0	1	1	1	1	1	1	1	1	1	1	1
S68	1	1	1	1	1	1	1	1	1	1	0	1	1	1	1	1	1	1	0	1	1	1	1	1	0	1	1	1	1	1	1	1	1	1	1	1	1	1	0	1	1	1	1	1	1	1	0	1	1
S69	1	1	1	1	1	1	1	1	1	1	0	1	1	1	1	1	1	1	0	1	1	1	1	1	0	0	1	1	1	1	0	1	1	1	1	1	1	1	1	1	1	0	1	1	1	1	0	1	1
S70	1	1	1	1	1	1	1	1	1	1	0	1	1	1	1	1	1	1	0	1	1	1	1	1	0	0	1	1	1	1	0	1	1	1	1	1	1	1	1	1	1	0	1	1	1	1	0	1	1
P1	1	1	1	1	1	1	1	1	1	1	0	1	1	1	1	1	1	1	0	0	1	1	1	1	0	1	1	1	1	1	0	1	1	1	1	1	1	1	1	1	1	1	1	1	1	1	1	1	1
P2	1	1	1	1	1	1	0	1	1	1	0	1	1	1	1	1	0	1	0	1	1	1	1	1	0	1	1	1	1	1	0	1	1	1	1	1	1	1	1	0	1	1	1	1	1	1	0	1	1
P3	1	1	1	1	1	1	0	1	1	1	0	1	1	1	1	1	0	1	0	1	1	1	1	1	0	1	1	1	1	1	0	1	1	1	0	1	1	1	1	1	1	1	1	1	1	1	1	1	1
P4	1	1	1	1	1	1	1	1	1	1	0	1	1	1	1	1	1	1	0	1	1	1	1	1	1	1	1	1	1	1	0	1	1	1	1	1	1	1	1	1	1	1	1	1	1	1	1	1	1
P5	1	1	1	1	1	1	0	1	1	1	0	1	1	0	1	1	0	1	0	1	1	1	1	1	0	1	1	1	1	1	0	1	1	1	1	1	1	1	1	0	1	1	1	1	1	1	0	1	1
P6	1	1	1	1	1	1	1	1	1	1	0	1	1	1	1	1	1	1	0	1	1	1	1	1	0	1	1	1	1	1	1	1	1	1	1	1	1	1	1	1	1	1	1	1	1	1	1	1	1
P7	1	1	1	1	1	1	1	1	1	1	0	1	1	0	1	1	1	1	0	1	1	1	1	1	0	1	1	1	1	1	0	1	1	1	0	1	1	1	1	1	1	1	1	1	0	1	1	1	1
P8	1	1	1	1	1	1	0	1	1	1	0	1	1	1	1	1	1	1	0	1	1	1	1	1	0	1	1	1	1	1	0	1	1	1	0	1	1	1	1	1	1	1	1	1	0	1	1	1	1
P9	1	1	1	1	1	1	0	1	1	1	0	1	1	0	1	1	1	1	0	0	1	0	1	1	0	0	1	1	1	1	0	1	1	1	1	1	1	1	1	1	1	1	1	1	0	1	1	1	1
P10	1	1	1	1	1	1	1	1	1	1	0	1	1	0	1	1	0	1	0	0	1	0	1	1	0	0	1	1	1	1	0	1	1	1	1	1	1	1	1	1	1	1	1	1	0	1	0	1	1
P11	1	1	1	1	1	1	1	1	1	1	0	1	1	1	1	1	1	1	0	0	1	1	1	1	0	1	1	1	1	1	0	1	1	1	1	1	1	1	1	1	1	1	1	1	1	1	1	1	1
P12	1	1	1	1	1	1	1	1	1	1	0	1	1	1	1	1	1	1	0	1	1	0	1	1	0	0	1	1	1	1	0	1	1	1	1	1	1	1	1	1	1	1	1	1	1	1	1	1	1
P13	1	1	1	1	1	1	0	1	1	1	0	1	1	1	1	1	1	1	0	0	1	1	1	1	1	1	1	1	1	1	1	1	1	1	1	1	1	1	1	1	1	1	1	1	1	1	1	1	1
P14	1	1	1	1	1	1	1	1	1	1	0	1	1	1	1	1	1	1	0	1	1	1	1	1	0	1	1	1	1	1	0	1	1	1	1	1	1	1	1	1	1	1	1	1	1	1	1	1	1
P15	1	1	1	1	1	1	1	1	1	1	0	1	1	1	1	1	1	1	0	1	1	1	1	1	1	1	1	1	1	1	0	1	1	1	1	1	1	1	1	1	1	1	1	1	1	1	0	1	1
P16	1	1	1	1	1	1	0	1	1	1	0	1	1	1	1	1	1	1	0	1	1	0	1	1	1	1	1	1	1	1	0	1	1	1	1	1	1	1	1	0	1	1	1	1	1	1	0	1	1
P17	1	1	1	1	1	1	1	1	1	1	0	1	1	1	1	1	1	1	0	1	1	1	1	1	0	1	1	1	1	1	1	1	1	1	0	1	1	1	1	0	1	1	1	1	1	1	1	1	1
P18	1	1	1	1	1	1	0	1	1	1	0	1	1	1	1	1	1	1	0	1	1	1	1	1	1	1	1	1	1	1	1	1	1	1	1	1	1	1	1	1	1	1	1	1	1	1	1	1	1
P19	1	1	1	1	1	1	1	1	1	1	0	1	1	1	1	1	1	1	0	1	1	1	1	1	0	1	1	1	1	1	1	1	1	1	1	1	1	1	1	1	1	1	1	1	1	1	1	1	1
P20	1	1	1	1	1	1	1	1	1	1	0	1	1	1	1	1	1	1	0	1	1	1	1	1	0	1	1	1	1	1	1	1	1	1	1	1	1	1	1	1	1	1	1	1	1	1	1	1	1
P21	1	1	1	1	1	1	1	1	1	1	0	1	1	1	1	1	1	1	0	1	1	1	1	1	0	1	1	1	1	1	1	1	1	1	1	1	1	1	1	1	1	1	1	1	1	1	1	1	1
P22	1	1	1	1	1	1	1	1	1	1	0	1	1	1	1	1	1	1	0	1	1	1	1	1	1	1	1	1	1	1	1	1	1	1	0	1	1	1	1	1	1	1	1	1	1	1	1	1	1
P23	1	1	1	1	1	1	1	1	1	1	0	1	1	1	1	1	1	1	0	1	1	1	1	1	1	1	1	1	1	1	1	1	1	1	1	1	1	1	1	1	1	1	1	1	1	1	1	1	1
P24	1	1	1	1	1	1	1	1	1	1	0	1	1	1	1	1	1	1	0	1	1	1	1	1	0	1	1	1	1	1	1	1	1	1	0	1	1	1	1	1	1	1	1	1	1	1	1	1	1
P25	1	1	1	1	1	1	1	1	1	1	0	1	1	1	1	1	0	1	0	1	1	1	1	1	0	1	1	1	1	1	1	1	1	1	1	1	1	1	1	1	1	1	1	1	1	1	1	1	1
P26	1	1	1	1	1	1	1	1	1	1	0	1	1	1	1	1	1	1	0	1	1	1	1	1	0	1	1	1	1	1	1	1	1	1	1	1	1	1	1	1	1	1	1	1	1	1	1	1	1
P27	1	1	1	1	1	1	0	1	1	1	0	1	1	1	1	1	1	1	0	1	1	1	1	1	0	1	1	1	1	1	1	1	1	1	1	1	1	1	1	1	1	1	1	1	1	1	1	1	1
P28	1	1	1	1	1	1	1	1	1	1	0	1	1	1	1	1	1	1	0	1	1	1	1	1	0	1	1	1	1	1	1	1	1	1	1	1	1	1	1	1	1	1	1	1	1	1	1	1	1
P29	1	1	1	1	1	1	1	1	1	1	0	1	1	1	1	1	1	1	0	1	1	1	1	1	0	1	1	1	1	1	1	1	1	1	1	1	1	1	1	1	1	1	1	1	1	1	1	1	1
P30	1	1	1	1	1	1	1	1	1	1	0	1	1	1	1	1	1	1	0	1	1	1	1	1	0	1	1	1	1	1	0	1	1	1	1	1	1	1	1	1	1	1	1	1	1	1	0	1	1
P31	1	1	1	1	1	1	0	1	1	1	0	1	1	1	1	1	0	1	0	1	1	1	1	1	1	1	1	1	1	1	0	1	1	1	1	1	1	1	1	0	1	1	1	1	1	1	1	1	1
P32	1	1	1	1	1	1	0	1	1	1	0	1	1	1	1	1	1	1	0	1	1	0	1	1	1	1	1	1	1	1	0	1	1	1	1	1	1	1	1	0	1	1	1	1	1	1	1	1	1
P33	1	1	1	1	1	1	1	1	1	1	0	1	1	1	1	1	1	1	0	1	1	1	1	1	1	1	1	1	1	1	1	1	1	1	1	1	1	1	1	1	1	1	1	1	1	1	1	1	1
P34	1	1	1	1	1	1	1	1	1	1	0	1	1	1	1	1	1	1	0	1	1	1	1	1	1	1	1	1	1	1	1	1	1	1	1	1	1	1	1	1	1	1	1	1	1	1	1	1	1
P35	1	1	1	1	1	1	1	1	1	1	0	1	1	1	1	1	1	1	0	1	1	1	1	1	1	1	1	1	1	1	1	1	1	1	1	1	1	1	1	1	1	1	1	1	1	1	1	1	1
P36	1	1	1	1	1	1	1	1	1	1	0	1	1	1	1	1	0	1	0	0	1	1	1	1	1	1	1	1	1	1	1	1	1	1	1	1	1	1	1	1	1	1	1	1	1	1	1	1	1
P37	1	1	1	1	1	1	1	1	1	1	0	1	1	1	1	1	1	1	0	1	1	1	1	1	1	1	1	1	1	1	0	1	1	1	1	1	1	1	1	1	1	1	1	1	1	1	1	1	1
P38	1	1	1	1	1	1	1	1	1	1	0	1	1	1	1	1	0	1	0	0	1	0	1	1	0	1	1	1	1	1	0	1	1	1	1	1	1	1	1	1	1	1	1	1	1	1	1	1	1
P39	1	1	1	1	1	1	1	1	1	1	0	1	1	1	1	1	1	1	0	1	1	1	1	1	0	1	1	1	1	1	0	1	1	1	1	1	1	1	1	1	1	1	1	1	1	1	0	1	1
[truncated: 450 more columns]

## Sheet: AFLP cor collection 
194 loc	C-sh.w	C-Nei	C-Allele	E-sh.w	E-nei	E-allele			C-sh.w	C-Nei	C-Allele	E-sh.w	E-nei	E-allele		Entry~	EntryAFLP	name		Character	C-Sh.W.	C-Nei	C-Allele	E-Sh.W.	E-Nei	E-Allele
loc1	0.637	0.444	2	0.601	0.411	2		Average	0.497254	0.328212	1.99482	0.45471	0.297415	1.99482		P10	P10	or126		loc1	0.637	0.444	2	0.601	0.411	2
loc2	0.215	0.105	2	0.054	0.019	2										P2	P2	chandler		loc2	0.215	0.105	2	0.054	0.019	2
loc3	0.451	0.278	2	0.271	0.142	2										P5	P5	Jamal		loc3	0.451	0.278	2	0.271	0.142	2
loc4	0.451	0.278	2	0.247	0.126	2										S1	S1	AbB8		loc4	0.451	0.278	2	0.247	0.126	2
loc5	0.668	0.475	2	0.503	0.322	2										S10	S10	Z5		loc5	0.668	0.475	2	0.503	0.322	2
loc6	0.451	0.278	2	0.445	0.273	2		MD%	CR%	VD%	VR%	Entry				S23	S23	27t		loc6	0.451	0.278	2	0.445	0.273	2
loc7	0.215	0.105	2	0.163	0.074	2		16.68	100	26.55	118.77	18				S24	S24	Z12-2		loc7	0.215	0.105	2	0.163	0.074	2
loc8	0.215	0.105	2	0.221	0.109	2										S27	S27	3_6_1		loc8	0.215	0.105	2	0.221	0.109	2
loc9	0.687	0.494	2	0.671	0.478	2										S28	S28	6_21		loc9	0.687	0.494	2	0.671	0.478	2
loc10	0.591	0.401	2	0.475	0.299	2										S34	S34	42t		loc10	0.591	0.401	2	0.475	0.299	2
loc11	0.687	0.494	2	0.681	0.488	2										S43	S43	Z140		loc11	0.687	0.494	2	0.681	0.488	2
loc12	0.53	0.346	2	0.573	0.384	2										S54	S54	88_3		loc12	0.53	0.346	2	0.573	0.384	2
loc13	0.349	0.198	2	0.429	0.26	2										S55	S55	35t		loc13	0.349	0.198	2	0.429	0.26	2
loc14	0.668	0.475	2	0.675	0.482	2										S56	S56	Serr		loc14	0.668	0.475	2	0.675	0.482	2
loc15	0.349	0.198	2	0.221	0.109	2										S59	S59	9t		loc15	0.349	0.198	2	0.221	0.109	2
loc16	0.637	0.444	2	0.516	0.334	2										S61	S61	Z11		loc16	0.637	0.444	2	0.516	0.334	2
loc17	0.637	0.444	2	0.528	0.344	2										S63	S63	Zg2-2		loc17	0.637	0.444	2	0.528	0.344	2
loc18	0.668	0.475	2	0.49	0.311	2										S66	S66	44t		loc18	0.668	0.475	2	0.49	0.311	2
loc19	0.349	0.198	2	0.338	0.189	2														loc19	0.349	0.198	2	0.338	0.189	2
loc20	0.591	0.401	2	0.413	0.247	2														loc20	0.591	0.401	2	0.413	0.247	2
loc21	0.349	0.198	2	0.317	0.174	2														loc21	0.349	0.198	2	0.317	0.174	2
loc22	0.668	0.475	2	0.684	0.491	2														loc22	0.668	0.475	2	0.684	0.491	2
loc23	0.637	0.444	2	0.639	0.447	2														loc23	0.637	0.444	2	0.639	0.447	2
loc24	0.591	0.401	2	0.429	0.26	2														loc24	0.591	0.401	2	0.429	0.26	2
loc25	0.215	0.105	2	0.221	0.109	2														loc25	0.215	0.105	2	0.221	0.109	2
loc26	0.668	0.475	2	0.639	0.447	2														loc26	0.668	0.475	2	0.639	0.447	2
loc27	0.637	0.444	2	0.662	0.469	2														loc27	0.637	0.444	2	0.662	0.469	2
loc28	0.637	0.444	2	0.693	0.5	2														loc28	0.637	0.444	2	0.693	0.5	2
loc29	0.451	0.278	2	0.592	0.402	2														loc29	0.451	0.278	2	0.592	0.402	2
loc30	0.591	0.401	2	0.645	0.453	2														loc30	0.591	0.401	2	0.645	0.453	2
loc31	0.215	0.105	2	0.221	0.109	2														loc31	0.215	0.105	2	0.221	0.109	2
loc32	0.349	0.198	2	0.317	0.174	2														loc32	0.349	0.198	2	0.317	0.174	2
loc33	0.349	0.198	2	0.552	0.365	2														loc33	0.349	0.198	2	0.552	0.365	2
loc34	0.215	0.105	2	0.131	0.056	2														loc34	0.215	0.105	2	0.131	0.056	2
loc35	0.215	0.105	2	0.163	0.074	2														loc35	0.215	0.105	2	0.163	0.074	2
loc36	0.215	0.105	2	0.317	0.174	2														loc36	0.215	0.105	2	0.317	0.174	2
loc37	0.637	0.444	2	0.592	0.402	2														loc37	0.637	0.444	2	0.592	0.402	2
loc38	0.53	0.346	2	0.429	0.26	2														loc38	0.53	0.346	2	0.429	0.26	2
loc39	0.215	0.105	2	0.338	0.189	2														loc39	0.215	0.105	2	0.338	0.189	2
loc40	0.668	0.475	2	0.675	0.482	2														loc40	0.668	0.475	2	0.675	0.482	2
loc41	0.668	0.475	2	0.69	0.497	2														loc41	0.668	0.475	2	0.69	0.497	2
loc42	0.215	0.105	2	0.054	0.019	2														loc42	0.215	0.105	2	0.054	0.019	2
loc43	0.451	0.278	2	0.625	0.433	2														loc43	0.451	0.278	2	0.625	0.433	2
loc44	0.591	0.401	2	0.645	0.453	2														loc44	0.591	0.401	2	0.645	0.453	2
loc45	0.53	0.346	2	0.475	0.299	2														loc45	0.53	0.346	2	0.475	0.299	2
loc46	0.53	0.346	2	0.461	0.286	2														loc46	0.53	0.346	2	0.461	0.286	2
loc47	0.215	0.105	2	0.131	0.056	2														loc47	0.215	0.105	2	0.131	0.056	2
loc48	0.693	0.5	2	0.639	0.447	2														loc48	0.693	0.5	2	0.639	0.447	2
loc49	0.687	0.494	2	0.678	0.485	2														loc49	0.687	0.494	2	0.678	0.485	2
loc50	0.668	0.475	2	0.678	0.485	2														loc50	0.668	0.475	2	0.678	0.485	2
loc51	0.215	0.105	2	0.193	0.092	2														loc51	0.215	0.105	2	0.193	0.092	2
loc52	0.591	0.401	2	0.681	0.488	2														loc52	0.591	0.401	2	0.681	0.488	2
loc53	0.349	0.198	2	0.247	0.126	2														loc53	0.349	0.198	2	0.247	0.126	2
loc54	0.687	0.494	2	0.662	0.469	2														loc54	0.687	0.494	2	0.662	0.469	2
loc55	0.591	0.401	2	0.625	0.433	2														loc55	0.591	0.401	2	0.625	0.433	2
loc56	0.591	0.401	2	0.689	0.495	2														loc56	0.591	0.401	2	0.689	0.495	2
loc57	0.637	0.444	2	0.632	0.44	2														loc57	0.637	0.444	2	0.632	0.44	2
loc58	0.637	0.444	2	0.317	0.174	2														loc58	0.637	0.444	2	0.317	0.174	2
loc59	0.215	0.105	2	0.131	0.056	2														loc59	0.215	0.105	2	0.131	0.056	2
loc60	0.637	0.444	2	0.601	0.411	2														loc60	0.637	0.444	2	0.601	0.411	2
loc61	0.349	0.198	2	0.221	0.109	2														loc61	0.349	0.198	2	0.221	0.109	2
loc62	0.668	0.475	2	0.609	0.418	2														loc62	0.668	0.475	2	0.609	0.418	2
loc63	0.53	0.346	2	0.429	0.26	2														loc63	0.53	0.346	2	0.429	0.26	2
loc64	0.591	0.401	2	0.528	0.344	2														loc64	0.591	0.401	2	0.528	0.344	2
loc65	0.687	0.494	2	0.681	0.488	2														loc65	0.687	0.494	2	0.681	0.488	2
loc66	0.215	0.105	2	0.429	0.26	2														loc66	0.215	0.105	2	0.429	0.26	2
loc67	0.349	0.198	2	0.338	0.189	2														loc67	0.349	0.198	2	0.338	0.189	2
loc68	0.668	0.475	2	0.675	0.482	2														loc68	0.668	0.475	2	0.675	0.482	2
loc69	0.637	0.444	2	0.562	0.375	2														loc69	0.637	0.444	2	0.562	0.375	2
loc70	0.349	0.198	2	0.294	0.158	2														loc70	0.349	0.198	2	0.294	0.158	2
loc71	0.668	0.475	2	0.645	0.453	2														loc71	0.668	0.475	2	0.645	0.453	2
loc72	0.637	0.444	2	0.503	0.322	2														loc72	0.637	0.444	2	0.503	0.322	2
loc73	0.693	0.5	2	0.692	0.499	2														loc73	0.693	0.5	2	0.692	0.499	2
loc74	0.693	0.5	2	0.686	0.493	2														loc74	0.693	0.5	2	0.686	0.493	2
loc75	0.349	0.198	2	0.095	0.038	2														loc75	0.349	0.198	2	0.095	0.038	2
loc76	0.591	0.401	2	0.639	0.447	2														loc76	0.591	0.401	2	0.639	0.447	2
loc77	0.53	0.346	2	0.609	0.418	2														loc77	0.53	0.346	2	0.609	0.418	2
loc78	0.349	0.198	2	0.095	0.038	2														loc78	0.349	0.198	2	0.095	0.038	2
loc79	0.687	0.494	2	0.681	0.488	2														loc79	0.687	0.494	2	0.681	0.488	2
loc80	0.637	0.444	2	0.271	0.142	2														loc80	0.637	0.444	2	0.271	0.142	2
loc81	0.591	0.401	2	0.552	0.365	2														loc81	0.591	0.401	2	0.552	0.365	2
loc82	0.693	0.5	2	0.691	0.498	2														loc82	0.693	0.5	2	0.691	0.498	2
loc83	0.349	0.198	2	0.095	0.038	2														loc83	0.349	0.198	2	0.095	0.038	2
loc84	0.215	0.105	2	0.247	0.126	2														loc84	0.215	0.105	2	0.247	0.126	2
loc85	0.215	0.105	2	0.095	0.038	2														loc85	0.215	0.105	2	0.095	0.038	2
loc86	0.637	0.444	2	0.651	0.458	2														loc86	0.637	0.444	2	0.651	0.458	2
loc87	0.693	0.5	2	0.681	0.488	2														loc87	0.693	0.5	2	0.681	0.488	2
loc88	0.668	0.475	2	0.678	0.485	2														loc88	0.668	0.475	2	0.678	0.485	2
loc89	0.637	0.444	2	0.656	0.464	2														loc89	0.637	0.444	2	0.656	0.464	2
loc90	0.53	0.346	2	0.429	0.26	2														loc90	0.53	0.346	2	0.429	0.26	2
loc91	0.53	0.346	2	0.413	0.247	2														loc91	0.53	0.346	2	0.413	0.247	2
loc92	0.451	0.278	2	0.193	0.092	2														loc92	0.451	0.278	2	0.193	0.092	2
loc93	0.215	0.105	2	0.054	0.019	2														loc93	0.215	0.105	2	0.054	0.019	2
loc94	0.215	0.105	2	0.221	0.109	2														loc94	0.215	0.105	2	0.221	0.109	2
loc95	0.215	0.105	2	0.095	0.038	2														loc95	0.215	0.105	2	0.095	0.038	2
loc96	0.451	0.278	2	0.429	0.26	2														loc96	0.451	0.278	2	0.429	0.26	2
loc97	0.349	0.198	2	0.131	0.056	2														loc97	0.349	0.198	2	0.131	0.056	2
loc98	0.349	0.198	2	0.131	0.056	2														loc98	0.349	0.198	2	0.131	0.056	2
loc99	0.451	0.278	2	0.131	0.056	2														loc99	0.451	0.278	2	0.131	0.056	2
loc100	0.637	0.444	2	0.617	0.426	2														loc100	0.637	0.444	2	0.617	0.426	2
loc101	0.451	0.278	2	0.317	0.174	2														loc101	0.451	0.278	2	0.317	0.174	2
loc102	0	0	1	0	0	1														loc102	0	0	1	0	0	1
loc103	0.637	0.444	2	0.681	0.488	2														loc103	0.637	0.444	2	0.681	0.488	2
loc104	0.451	0.278	2	0.395	0.233	2														loc104	0.451	0.278	2	0.395	0.233	2
loc105	0.53	0.346	2	0.475	0.299	2														loc105	0.53	0.346	2	0.475	0.299	2
loc106	0.215	0.105	2	0.095	0.038	2														loc106	0.215	0.105	2	0.095	0.038	2
loc107	0.687	0.494	2	0.675	0.482	2														loc107	0.687	0.494	2	0.675	0.482	2
loc108	0.215	0.105	2	0.193	0.092	2														loc108	0.215	0.105	2	0.193	0.092	2
loc109	0.215	0.105	2	0.163	0.074	2														loc109	0.215	0.105	2	0.163	0.074	2
loc110	0.451	0.278	2	0.592	0.402	2														loc110	0.451	0.278	2	0.592	0.402	2
loc112	0.668	0.475	2	0.675	0.482	2														loc111	0.668	0.475	2	0.675	0.482	2
loc113	0.693	0.5	2	0.692	0.499	2														loc112	0.693	0.5	2	0.692	0.499	2
loc114	0.668	0.475	2	0.689	0.495	2														loc113	0.668	0.475	2	0.689	0.495	2
loc115	0.53	0.346	2	0.503	0.322	2														loc114	0.53	0.346	2	0.503	0.322	2
loc116	0.53	0.346	2	0.429	0.26	2														loc115	0.53	0.346	2	0.429	0.26	2
loc117	0.451	0.278	2	0.377	0.219	2														loc116	0.451	0.278	2	0.377	0.219	2
loc118	0.215	0.105	2	0.054	0.019	2														loc117	0.215	0.105	2	0.054	0.019	2
loc119	0.451	0.278	2	0.395	0.233	2														loc118	0.451	0.278	2	0.395	0.233	2
loc120	0.668	0.475	2	0.609	0.418	2														loc119	0.668	0.475	2	0.609	0.418	2
loc121	0.637	0.444	2	0.503	0.322	2														loc120	0.637	0.444	2	0.503	0.322	2
loc122	0.637	0.444	2	0.582	0.393	2														loc121	0.637	0.444	2	0.582	0.393	2
loc123	0.668	0.475	2	0.662	0.469	2														loc122	0.668	0.475	2	0.662	0.469	2
loc124	0.451	0.278	2	0.395	0.233	2														loc123	0.451	0.278	2	0.395	0.233	2
loc125	0.349	0.198	2	0.271	0.142	2														loc124	0.349	0.198	2	0.271	0.142	2
loc126	0.349	0.198	2	0.338	0.189	2														loc125	0.349	0.198	2	0.338	0.189	2
loc127	0.349	0.198	2	0.131	0.056	2														loc126	0.349	0.198	2	0.131	0.056	2
loc128	0.693	0.5	2	0.693	0.5	2														loc127	0.693	0.5	2	0.693	0.5	2
loc129	0.668	0.475	2	0.681	0.488	2														loc128	0.668	0.475	2	0.681	0.488	2
loc130	0.637	0.444	2	0.632	0.44	2														loc129	0.637	0.444	2	0.632	0.44	2
loc131	0.637	0.444	2	0.675	0.482	2														loc130	0.637	0.444	2	0.675	0.482	2
loc132	0.215	0.105	2	0.294	0.158	2														loc131	0.215	0.105	2	0.294	0.158	2
loc133	0.668	0.475	2	0.686	0.493	2														loc132	0.668	0.475	2	0.686	0.493	2
loc134	0.591	0.401	2	0.656	0.464	2														loc133	0.591	0.401	2	0.656	0.464	2
loc135	0.215	0.105	2	0.095	0.038	2														loc134	0.215	0.105	2	0.095	0.038	2
loc136	0.215	0.105	2	0.294	0.158	2														loc135	0.215	0.105	2	0.294	0.158	2
loc137	0.215	0.105	2	0.317	0.174	2														loc136	0.215	0.105	2	0.317	0.174	2
loc138	0.687	0.494	2	0.562	0.375	2														loc137	0.687	0.494	2	0.562	0.375	2
loc139	0.53	0.346	2	0.461	0.286	2														loc138	0.53	0.346	2	0.461	0.286	2
loc140	0.451	0.278	2	0.49	0.311	2														loc139	0.451	0.278	2	0.49	0.311	2
loc141	0.668	0.475	2	0.601	0.411	2														loc140	0.668	0.475	2	0.601	0.411	2
loc142	0.687	0.494	2	0.639	0.447	2														loc141	0.687	0.494	2	0.639	0.447	2
loc143	0.668	0.475	2	0.678	0.485	2														loc142	0.668	0.475	2	0.678	0.485	2
loc144	0.53	0.346	2	0.221	0.109	2														loc143	0.53	0.346	2	0.221	0.109	2
loc145	0.451	0.278	2	0.294	0.158	2														loc144	0.451	0.278	2	0.294	0.158	2
loc146	0.451	0.278	2	0.429	0.26	2														loc145	0.451	0.278	2	0.429	0.26	2
loc147	0.591	0.401	2	0.528	0.344	2														loc146	0.591	0.401	2	0.528	0.344	2
loc148	0.451	0.278	2	0.582	0.393	2														loc147	0.451	0.278	2	0.582	0.393	2
loc149	0.591	0.401	2	0.645	0.453	2														loc148	0.591	0.401	2	0.645	0.453	2
loc150	0.637	0.444	2	0.562	0.375	2														loc149	0.637	0.444	2	0.562	0.375	2
loc151	0.53	0.346	2	0.562	0.375	2														loc150	0.53	0.346	2	0.562	0.375	2
loc152	0.451	0.278	2	0.358	0.204	2														loc151	0.451	0.278	2	0.358	0.204	2
loc153	0.349	0.198	2	0.377	0.219	2														loc152	0.349	0.198	2	0.377	0.219	2
loc154	0.637	0.444	2	0.645	0.453	2														loc153	0.637	0.444	2	0.645	0.453	2
loc155	0.349	0.198	2	0.294	0.158	2														loc154	0.349	0.198	2	0.294	0.158	2
loc156	0.637	0.444	2	0.666	0.473	2														loc155	0.637	0.444	2	0.666	0.473	2
loc157	0.668	0.475	2	0.645	0.453	2														loc156	0.668	0.475	2	0.645	0.453	2
loc158	0.53	0.346	2	0.317	0.174	2														loc157	0.53	0.346	2	0.317	0.174	2
loc159	0.349	0.198	2	0.317	0.174	2														loc158	0.349	0.198	2	0.317	0.174	2
loc160	0.215	0.105	2	0.131	0.056	2														loc159	0.215	0.105	2	0.131	0.056	2
loc161	0.451	0.278	2	0.656	0.464	2														loc160	0.451	0.278	2	0.656	0.464	2
loc162	0.451	0.278	2	0.317	0.174	2														loc161	0.451	0.278	2	0.317	0.174	2
loc163	0.591	0.401	2	0.678	0.485	2														loc162	0.591	0.401	2	0.678	0.485	2
loc164	0.668	0.475	2	0.617	0.426	2														loc163	0.668	0.475	2	0.617	0.426	2
loc165	0.349	0.198	2	0.163	0.074	2														loc164	0.349	0.198	2	0.163	0.074	2
loc166	0.451	0.278	2	0.377	0.219	2														loc165	0.451	0.278	2	0.377	0.219	2
loc167	0.668	0.475	2	0.625	0.433	2														loc166	0.668	0.475	2	0.625	0.433	2
loc168	0.349	0.198	2	0.163	0.074	2														loc167	0.349	0.198	2	0.163	0.074	2
loc169	0.637	0.444	2	0.573	0.384	2														loc168	0.637	0.444	2	0.573	0.384	2
loc170	0.637	0.444	2	0.503	0.322	2														loc169	0.637	0.444	2	0.503	0.322	2
loc171	0.591	0.401	2	0.54	0.355	2														loc170	0.591	0.401	2	0.54	0.355	2
loc172	0.687	0.494	2	0.692	0.499	2														loc171	0.687	0.494	2	0.692	0.499	2
loc173	0.53	0.346	2	0.413	0.247	2														loc172	0.53	0.346	2	0.413	0.247	2
loc174	0.349	0.198	2	0.193	0.092	2														loc173	0.349	0.198	2	0.193	0.092	2
loc175	0.349	0.198	2	0.317	0.174	2														loc174	0.349	0.198	2	0.317	0.174	2
loc176	0.637	0.444	2	0.528	0.344	2														loc175	0.637	0.444	2	0.528	0.344	2
loc177	0.693	0.5	2	0.693	0.5	2														loc176	0.693	0.5	2	0.693	0.5	2
loc178	0.349	0.198	2	0.193	0.092	2														loc177	0.349	0.198	2	0.193	0.092	2
loc179	0.693	0.5	2	0.675	0.482	2														loc178	0.693	0.5	2	0.675	0.482	2
loc180	0.215	0.105	2	0.163	0.074	2														loc179	0.215	0.105	2	0.163	0.074	2
loc181	0.349	0.198	2	0.395	0.233	2														loc180	0.349	0.198	2	0.395	0.233	2
loc182	0.668	0.475	2	0.54	0.355	2														loc181	0.668	0.475	2	0.54	0.355	2
loc183	0.349	0.198	2	0.247	0.126	2														loc182	0.349	0.198	2	0.247	0.126	2
loc184	0.451	0.278	2	0.429	0.26	2														loc183	0.451	0.278	2	0.429	0.26	2
loc185	0.349	0.198	2	0.552	0.365	2														loc184	0.349	0.198	2	0.552	0.365	2
loc186	0.215	0.105	2	0.221	0.109	2														loc185	0.215	0.105	2	0.221	0.109	2
loc187	0.451	0.278	2	0.429	0.26	2														loc186	0.451	0.278	2	0.429	0.26	2
loc188	0.349	0.198	2	0.49	0.311	2														loc187	0.349	0.198	2	0.49	0.311	2
loc189	0.693	0.5	2	0.693	0.5	2														loc188	0.693	0.5	2	0.693	0.5	2
loc190	0.53	0.346	2	0.671	0.478	2														loc189	0.53	0.346	2	0.671	0.478	2
loc191	0.687	0.494	2	0.684	0.491	2														loc190	0.687	0.494	2	0.684	0.491	2
loc192	0.668	0.475	2	0.54	0.355	2														loc191	0.668	0.475	2	0.54	0.355	2
loc193	0.687	0.494	2	0.684	0.491	2														loc192	0.687	0.494	2	0.684	0.491	2
loc194	0.687	0.494	2	0.69	0.497	2														loc193	0.687	0.494	2	0.69	0.497	2
Average	0.497254	0.328212	1.99482	0.45471	0.297415	1.99482														Average	0.497254	0.328212	1.99482	0.45471	0.297415	1.99482

## Sheet: AFLP data (polymorphic bands) 
%Accession	Abb	Origin	~loc1	~loc2	~loc3	~loc4	~loc5	~loc6	~loc7	~loc8	~loc9	~loc10	~loc11	~loc12	~loc13	~loc14	~loc15	~loc16	~loc17	~loc18	~loc19	~loc20	~loc21	~loc22	~loc23	~loc24	~loc25	~loc26	~loc27	~loc28	~loc29	~loc30	~loc31	~loc32	~loc33	~loc34	~loc35	~loc36	~loc37	~loc38	~loc39	~loc40	~loc41	~loc42	~loc43	~loc44	~loc45	~loc46	~loc47
P1	kr132	Kerman	1	1	1	1	0	1	1	0	1	0	1	1	1	1	1	1	1	1	0	1	1	0	1	1	0	1	1	1	1	1	1	0	1	1	0	0	1	0	0	0	1	1	0	1	1	1	1
P10	Or126	Urmia	1	1	0	0	0	1	0	0	0	0	1	1	1	1	1	0	0	1	0	1	0	0	0	1	0	0	0	0	0	1	1	0	1	1	0	0	1	0	0	0	1	1	0	1	1	1	0
P11	Z4	Qazvin	1	1	1	1	0	1	1	0	1	0	1	1	1	1	1	1	1	1	0	1	1	0	1	1	0	1	0	0	1	1	1	0	1	1	0	1	1	0	0	0	1	1	1	1	0	1	1
P12	Sh14	Shahroud	1	1	1	1	1	1	0	0	0	0	1	1	1	1	1	1	1	1	0	1	1	0	1	0	0	0	0	0	0	1	1	1	1	1	0	0	1	0	0	1	1	0	0	0	1	1	0
P13	kr118	Kerman	0	1	1	1	0	1	1	1	1	1	1	1	1	1	1	1	1	1	0	0	1	0	1	1	0	1	1	1	0	1	1	0	1	1	0	0	1	0	0	0	1	1	0	1	1	1	0
P14	kr154	Kerman	1	1	1	1	1	1	1	0	1	0	1	1	1	1	1	1	1	1	0	1	0	0	1	0	1	1	0	1	0	1	1	0	1	1	0	0	1	1	1	0	1	1	1	1	1	1	0
P15	Kh33	Shahroud	1	1	1	1	1	1	1	1	1	0	1	1	1	1	1	1	0	1	0	1	1	0	1	1	1	1	0	0	1	1	1	0	1	1	0	0	1	0	0	0	1	0	0	1	1	1	1
P16	Yazd	Kerman	0	1	1	1	1	1	0	1	1	0	1	1	1	0	1	1	0	1	0	0	1	0	0	1	1	1	0	0	0	1	1	0	1	1	0	0	1	0	0	0	1	0	1	1	1	1	1
P17	T1	Alborz	1	1	1	1	1	1	1	0	1	1	0	1	1	0	1	1	1	1	0	1	1	0	1	1	0	0	1	0	0	1	1	0	1	1	0	0	1	1	1	1	1	1	0	0	1	1	1
P18	Kr95_1	Kerman	0	1	1	1	1	1	1	1	1	1	1	1	1	1	1	1	1	1	0	1	0	1	1	1	0	0	1	1	1	1	1	0	1	1	0	0	1	0	0	0	1	1	0	1	1	1	0
P19	Or64	Urmia	1	1	1	1	1	1	1	0	1	1	1	1	1	1	1	1	1	1	0	1	1	1	1	1	0	0	1	1	1	1	1	0	1	1	0	0	1	0	0	0	1	0	0	1	1	1	0
P2	Chandler	USA	0	1	1	0	1	1	1	0	1	0	1	1	1	0	1	1	0	1	0	1	0	0	1	1	0	1	0	1	0	1	1	0	1	1	0	1	1	0	0	1	1	1	0	1	0	1	0
P20	321	Kerman	1	1	1	1	1	1	1	0	1	1	1	1	1	1	1	1	1	1	0	1	1	1	1	1	0	0	1	1	0	1	1	0	1	1	0	0	0	0	0	0	1	0	0	1	1	1	1
P21	Sh1	Shahroud	1	1	1	1	1	1	1	0	1	1	1	1	1	1	1	1	1	1	0	1	1	1	1	1	0	0	1	0	0	1	1	1	1	1	0	1	1	0	0	0	1	0	1	1	1	1	1
P22	Or40	Urmia	1	1	1	1	1	1	1	1	1	1	0	1	1	1	1	1	1	1	0	1	0	1	1	1	0	0	1	1	0	1	1	1	1	1	0	0	1	1	0	1	1	1	1	1	1	1	1
P23	Kr23	Alborz	1	1	1	1	1	1	1	1	1	1	1	1	1	1	1	1	1	1	0	1	0	0	1	1	0	0	1	0	0	1	1	0	1	1	0	0	1	1	0	0	1	1	1	1	1	1	1
P24	88-4	Qazvin	1	1	1	1	1	1	1	0	1	1	0	1	1	1	1	1	1	1	0	1	0	0	1	1	0	0	1	1	0	1	1	0	1	1	0	1	1	0	1	1	1	0	0	1	0	1	1
P25	Or2	Urmia	1	1	1	0	1	1	1	0	1	1	1	1	1	1	1	1	1	1	0	1	0	0	1	1	0	0	1	1	0	1	1	0	1	1	0	1	1	0	0	0	1	1	0	1	1	1	0
P26	88-1	Qazvin	1	1	1	1	1	1	1	0	1	1	1	1	1	1	1	1	1	1	0	1	1	0	1	1	0	0	1	1	0	1	1	0	1	1	0	0	1	1	1	0	1	1	0	1	1	1	1
P27	G3	Alborz	0	1	1	1	1	1	1	0	1	1	1	1	1	1	1	1	1	1	0	1	1	0	1	1	0	0	1	0	1	1	1	0	1	1	0	0	1	0	0	1	1	0	0	1	0	1	1
P28	Kr1-40	Kerman	1	1	1	1	1	1	1	0	1	1	1	1	1	1	1	1	1	1	0	1	0	1	1	1	0	0	1	1	1	1	1	0	1	1	0	1	1	0	0	0	1	1	0	0	1	1	1
P29	88_5_2	Qazvin	1	1	1	1	1	1	1	0	1	1	1	1	1	1	1	1	1	1	0	1	1	0	1	1	0	0	1	1	0	1	1	0	1	1	0	0	1	0	1	0	1	1	0	1	1	1	1
P3	RDM	Europe	0	1	1	0	1	1	1	0	1	0	0	1	1	1	1	1	1	1	0	1	0	0	0	1	0	1	0	1	1	0	0	0	1	1	0	1	0	0	0	1	1	1	0	0	1	1	0
P30	88-2	Qazvin	1	1	1	1	1	1	1	0	1	0	1	1	1	1	1	1	0	1	0	1	1	0	1	1	0	0	1	0	0	1	1	0	1	1	0	1	1	0	0	1	1	1	0	1	1	1	1
P31	Z16	Qazvin	0	1	1	0	1	1	1	1	1	0	1	1	1	0	1	1	1	1	1	1	1	1	1	1	0	0	1	0	0	1	1	0	1	1	0	1	1	0	1	0	1	1	0	1	1	1	1
P32	Z28	Qazvin	0	1	1	1	1	1	0	1	1	0	1	1	1	0	1	1	1	1	0	1	0	1	1	1	0	0	1	1	0	1	1	1	1	1	0	0	1	1	1	0	1	0	1	1	1	1	1
P33	Z30K	Alborz	1	1	1	1	1	1	1	1	1	1	1	1	1	1	1	1	1	1	0	1	1	1	1	1	0	1	1	0	1	1	1	1	1	1	0	0	1	0	0	1	1	0	0	1	1	1	1
P34	Kr111	Kerman	1	1	1	1	1	1	1	1	1	1	1	1	1	1	1	1	1	1	0	1	0	1	1	1	0	1	1	0	1	1	1	0	1	1	0	0	1	0	1	1	1	0	1	1	1	1	1
P35	Z14a	Qazvin	1	1	1	1	1	1	1	1	1	1	1	1	1	1	1	1	1	1	0	1	1	0	1	1	0	0	1	0	0	1	1	1	1	1	0	0	1	0	0	1	1	0	0	1	1	1	1
P36	Kr96	Kerman	1	1	1	0	0	1	1	1	1	1	1	1	1	1	1	1	1	1	0	1	0	0	1	1	1	0	1	0	0	1	1	1	1	1	0	0	1	0	1	0	1	0	0	1	1	1	1
P37	Z12-1	Qazvin	1	1	1	1	1	1	1	1	1	0	1	1	1	1	1	1	1	1	0	1	1	1	1	1	1	1	1	0	0	1	1	1	1	1	0	0	1	0	1	1	1	0	0	1	1	1	1
P38	kr33	Kerman	1	1	1	0	0	1	0	0	1	0	1	1	1	1	1	1	1	1	0	1	1	1	1	1	0	0	1	0	0	1	1	1	1	1	0	1	1	0	0	0	1	1	1	0	0	1	1
P39	kr117	Kerman	1	1	1	1	1	1	1	0	1	0	1	1	1	1	1	1	0	1	0	1	0	0	1	1	0	0	1	1	1	1	1	1	1	1	0	0	1	0	0	1	1	0	1	1	1	1	1
P4	Or24-2	Urmia	1	1	1	1	1	1	1	1	1	0	1	1	1	1	1	1	1	1	0	1	1	0	0	1	0	0	1	0	0	1	1	0	1	1	0	1	0	0	0	1	1	1	0	1	1	1	1
P5	Jamal	Alborz	0	1	0	0	1	1	1	0	1	0	1	1	1	0	1	1	0	1	0	0	0	0	1	1	0	0	1	0	0	1	1	0	1	1	0	0	0	0	0	1	1	1	1	0	1	1	0
P6	Kz8	Urmia	1	1	1	1	1	1	1	0	1	1	1	1	1	1	1	1	1	1	0	1	1	1	1	1	0	1	1	1	0	1	1	0	1	1	0	0	0	0	0	1	1	1	0	1	1	1	1
P7	Kz2	Urmia	1	1	0	1	1	1	1	0	1	0	0	1	1	1	1	0	1	1	1	0	1	0	1	1	0	0	0	0	0	1	1	1	1	1	0	0	1	0	1	0	1	0	0	1	1	1	0
P8	Kz3	Urmia	0	1	1	1	1	1	1	0	1	0	0	1	1	1	1	0	1	1	0	1	0	0	0	1	0	0	0	0	0	1	1	0	1	1	0	0	0	0	1	0	1	1	0	1	1	1	0
P9	Kz6	Urmia	0	1	0	1	0	1	0	0	0	0	1	1	1	1	1	0	1	1	0	1	0	0	0	1	0	0	0	0	0	1	1	0	1	1	0	0	1	0	1	0	1	1	1	1	1	1	0
S1	AbB8	Qazvin	1	1	1	1	1	1	1	1	0	0	1	1	1	1	1	0	1	1	0	1	1	1	1	1	0	0	0	0	0	1	1	0	1	1	0	0	1	0	0	1	1	1	1	1	1	1	1
S10	Z5	Qazvin	1	1	1	1	1	1	1	0	1	1	1	1	1	1	1	1	1	1	0	1	0	0	1	1	0	0	1	0	1	1	1	0	1	1	0	1	1	0	0	0	1	1	0	1	1	1	1
S11	88_5_1	Qazvin	0	1	1	1	1	1	1	0	1	1	1	0	0	1	1	0	1	1	0	1	1	0	1	1	0	1	0	0	0	1	1	0	1	1	0	0	1	0	0	0	1	1	0	1	1	1	1
S12	Z12-4	Qazvin	1	1	1	1	1	1	1	1	1	0	0	1	1	1	1	1	1	1	0	1	1	1	1	1	0	1	1	0	0	1	1	1	1	1	0	0	1	0	0	1	1	0	0	1	1	1	1
S13	Tsk48	Tuyserkan	1	0	1	0	1	1	1	0	1	0	1	1	1	1	1	0	1	1	0	1	1	1	1	1	0	1	0	0	1	1	1	0	1	1	0	0	1	0	0	0	1	0	0	1	1	1	0
S14	Tsk46	Tuyserkan	1	1	0	1	1	1	1	0	1	0	1	0	0	1	0	0	0	0	0	1	1	0	1	1	0	0	0	0	1	0	1	0	1	1	0	0	0	0	1	0	1	1	0	1	0	1	1
S16	C_25	Tabriz	1	1	1	1	1	1	1	1	1	0	1	1	0	1	1	0	1	1	1	1	1	1	1	1	0	0	0	1	0	1	1	0	1	1	0	0	1	0	0	1	1	0	0	0	0	1	0
S17	Z13-1	Qazvin	1	1	1	1	1	1	1	0	1	1	1	0	0	1	1	1	1	1	0	1	1	0	1	1	0	1	0	0	0	1	1	1	1	1	0	0	1	0	0	1	1	1	0	1	1	1	1
S19	Hartley	USA	0	1	1	1	1	1	1	1	0	1	1	1	0	1	1	1	1	1	0	1	1	0	1	1	1	0	0	0	1	1	1	0	1	1	0	0	1	0	1	1	1	1	1	1	1	1	1
S2	Z3	Qazvin	1	1	1	1	1	1	1	1	0	0	1	1	1	1	1	0	1	1	0	1	1	1	1	1	0	0	0	0	0	1	1	0	1	1	0	0	1	0	0	1	1	0	1	1	1	1	1
S20	Zg8	Qazvin	1	1	1	1	0	1	1	1	1	0	0	0	0	1	0	1	1	0	0	1	0	0	1	1	1	0	1	0	1	0	1	1	1	1	0	0	1	1	0	0	1	1	0	0	1	1	0
S21	Damavand	Alborz	0	1	1	1	1	1	1	0	1	0	0	1	0	1	1	1	1	1	0	1	1	0	0	1	0	1	1	1	1	1	0	0	1	1	0	1	1	0	1	0	1	1	0	1	0	1	1
S22	ShK12	Tuyserkan	0	1	1	1	1	1	1	0	1	0	1	1	1	1	1	1	1	1	0	1	1	0	0	1	1	1	1	0	0	1	0	0	1	1	0	0	1	0	1	1	1	0	0	1	1	1	0
S23	27t	ALborz	1	0	1	0	1	1	1	1	1	0	1	1	0	1	0	0	0	1	0	1	1	0	1	1	0	1	0	0	0	1	1	0	1	1	0	0	1	0	0	1	1	1	0	0	0	0	0
S24	Z12-2	Qazvin	1	1	1	1	1	1	1	1	1	1	1	1	0	1	0	1	1	1	1	0	0	1	1	1	0	1	1	0	1	1	1	1	1	1	0	0	1	0	0	0	1	0	0	0	1	1	0
S25	Ab7	Qazvin	1	0	1	0	1	1	1	1	1	1	0	0	0	1	1	1	1	0	0	1	1	0	1	1	0	1	1	0	0	1	0	0	1	1	1	0	1	0	0	1	1	1	0	1	1	1	1
S26	7_24	Tabriz	1	1	1	1	0	1	1	1	0	0	0	1	0	1	1	1	1	1	0	1	1	0	1	0	1	1	0	0	0	1	1	0	1	1	0	0	1	0	1	1	1	1	1	1	1	1	1
S27	3_6_1	Tabriz	0	1	1	0	1	1	1	0	1	0	0	1	0	1	0	1	0	1	0	1	1	0	0	1	0	0	0	0	1	1	1	0	1	1	0	1	0	0	1	0	1	0	1	0	1	1	1
S28	6_21_1	Tabriz	1	0	0	0	1	1	1	0	0	1	0	1	0	1	0	1	0	0	0	1	0	0	0	1	0	0	0	0	0	1	1	0	1	1	1	0	0	0	1	0	1	1	0	1	1	1	1
S29	2_4_1	Tabriz	1	1	1	1	0	1	1	1	0	0	0	0	0	1	1	1	1	1	0	1	1	0	1	0	1	1	0	0	0	1	1	0	1	1	0	0	1	0	1	1	1	1	1	1	1	1	1
S3	88_4	Qazvin	1	1	1	1	1	1	1	0	1	1	1	1	0	1	1	1	1	1	0	1	0	0	1	1	0	0	1	0	1	1	1	0	1	1	1	0	1	1	0	0	1	1	0	0	0	1	1
S30	3_6_2	Tabriz	0	1	1	0	1	1	1	0	1	1	0	1	1	1	0	0	0	1	0	1	1	0	1	1	0	1	0	0	1	1	1	0	1	1	1	1	1	0	1	0	1	0	1	1	1	1	1
S31	41t	Alborz	1	1	1	0	1	0	1	1	1	0	0	1	0	1	1	0	1	1	0	1	0	0	0	1	0	0	1	0	1	1	1	0	1	1	1	0	0	0	0	0	1	0	0	1	0	1	1
S32	Kr95_2	Kerman	1	1	1	1	1	1	1	0	1	0	1	1	0	1	1	1	1	0	0	1	0	1	1	1	0	1	1	0	0	1	1	0	1	1	1	1	1	0	1	1	1	0	0	1	1	1	0
S33	6_21_2	Tabriz	1	1	1	1	1	1	1	0	1	0	0	1	0	1	1	0	1	1	0	1	0	1	1	1	0	0	1	0	0	1	1	0	1	1	0	0	1	0	1	0	1	1	0	1	1	1	0
S34	42t	Alborz	1	1	1	1	1	1	1	1	1	0	1	1	0	1	0	0	1	0	0	1	0	1	0	1	0	1	0	0	0	1	1	0	1	1	0	0	1	0	0	1	1	1	0	1	1	1	0
S35	2_7	Tabriz	1	1	1	1	1	0	1	0	1	0	1	1	0	1	1	1	1	1	0	1	1	0	1	1	0	0	1	0	0	1	1	0	1	1	1	1	0	0	1	0	1	1	0	1	1	1	0
S36	7_8	Tabriz	0	1	1	1	1	1	1	0	1	1	0	1	0	1	1	1	1	1	0	1	1	0	1	1	0	0	0	0	0	1	1	1	1	1	1	1	1	0	0	1	1	1	0	1	1	1	1
S37	2_4_2	Tabriz	1	1	1	1	0	1	1	1	1	0	0	0	0	1	1	1	1	1	0	1	1	1	1	0	1	0	0	0	0	1	1	0	1	1	0	0	1	0	1	1	1	1	1	1	1	1	0
S38	1_8	Tabriz	1	0	1	1	1	1	1	0	1	0	1	1	0	1	0	1	1	1	0	1	0	0	1	1	0	1	0	0	0	1	1	0	1	1	1	1	1	0	1	1	1	0	0	1	1	1	0
S39	3_25	Tabriz	1	1	1	1	1	1	1	1	1	0	1	0	0	1	1	1	1	1	0	1	1	1	1	1	0	0	0	1	0	1	1	0	1	1	0	0	1	0	0	1	1	0	1	1	0	1	0
S4	Or24-1	Urmia	1	1	1	1	1	1	1	1	1	1	1	1	1	1	1	0	0	1	1	1	1	1	1	1	0	0	1	0	0	1	1	0	1	1	0	0	1	0	1	0	1	0	0	0	1	1	1
S40	Roxana	Europe	1	0	1	1	0	1	1	0	0	1	1	1	1	1	0	0	1	1	0	1	0	0	1	1	0	1	0	1	0	1	1	0	0	1	0	0	1	0	0	0	1	0	1	1	1	1	1
S41	15t	Alborz	1	1	1	1	1	1	1	0	1	0	1	1	0	1	0	1	0	1	0	0	0	0	0	1	0	0	1	0	0	1	1	0	1	1	0	0	0	0	0	1	1	1	1	1	0	1	1
S42	Z13-2	Qazvin	1	1	1	1	1	1	1	0	1	0	1	0	0	1	1	1	1	1	0	1	1	0	1	1	0	0	0	0	1	1	1	1	1	1	1	0	1	0	1	1	1	1	1	1	1	1	1
S43	Z140	Qazvin	0	0	1	1	0	0	1	0	0	1	1	1	1	1	0	0	0	1	0	1	0	0	1	1	0	0	0	0	0	1	0	0	0	1	0	1	1	0	0	0	1	1	1	1	1	1	0
S44	ZN30	Qazvin	0	1	1	1	1	1	1	0	1	0	1	1	0	1	1	1	1	1	0	1	1	1	1	1	0	1	1	1	1	1	0	0	1	1	0	0	1	0	0	0	1	1	1	1	1	0	0
S45	3t	Alborz	0	1	1	1	1	1	1	0	0	0	0	1	0	1	0	0	1	1	0	1	0	0	0	1	1	0	0	1	1	1	1	0	0	0	0	0	1	0	0	0	1	1	0	0	1	1	0
S46	Z8	Qazvin	1	1	1	1	0	0	1	1	1	0	0	0	0	1	0	0	1	0	0	0	0	0	1	1	1	0	1	0	1	0	1	1	1	1	0	0	1	1	1	0	1	1	0	0	1	1	1
S47	Pedro	USA	0	1	1	1	1	1	1	0	1	0	1	0	0	1	0	1	0	1	0	1	0	0	1	1	0	0	0	1	0	0	1	0	1	0	0	1	1	0	0	1	1	1	0	0	1	1	1
S48	51t	Alborz	1	1	1	1	1	1	1	0	0	0	1	1	0	1	0	1	1	1	0	1	1	1	0	1	0	0	0	1	0	1	1	1	1	1	0	1	1	0	0	1	1	1	0	0	1	1	1
S49	Zg2-1	Qazvin	1	1	1	1	1	1	1	0	1	0	0	0	0	1	1	1	0	0	0	1	1	0	1	1	1	1	0	0	0	1	1	0	1	1	0	0	1	0	0	1	1	1	0	1	1	1	0
S5	Alsozentivani117	Europe	1	0	0	1	0	1	1	0	0	0	1	1	0	1	0	0	1	0	0	0	0	0	1	1	0	0	0	1	0	1	1	1	1	1	0	0	1	0	1	0	1	1	1	1	1	0	1
S50	18t	Alborz	1	1	1	1	1	1	1	1	1	1	1	1	0	1	1	1	1	1	0	0	0	1	1	1	1	0	1	0	0	1	1	1	1	1	0	0	0	0	0	1	1	1	1	1	1	1	1
S51	62t	Alborz	0	1	1	0	1	1	1	1	1	1	1	1	0	1	1	1	1	1	0	1	1	0	1	1	1	1	0	0	0	1	1	1	1	1	0	0	1	0	0	1	1	1	1	1	1	1	1
S52	Kr1-25	Kerman	0	1	1	1	0	1	1	0	1	1	0	1	1	1	1	1	1	1	1	1	1	1	1	1	1	0	0	0	1	1	1	1	1	1	0	0	1	0	1	1	1	1	1	1	1	1	1
S53	Z12-3	Qazvin	1	1	1	1	1	1	1	1	1	1	0	1	1	1	1	1	1	1	1	1	1	1	1	1	1	1	1	0	0	1	1	1	1	1	0	0	1	0	1	1	1	1	1	1	1	1	1
S54	88_3	Qazvin	0	1	1	1	0	1	1	0	1	1	0	1	1	1	1	1	1	1	0	1	1	1	1	1	1	0	1	0	1	1	1	0	1	1	0	0	1	0	1	1	1	1	0	1	1	1	1
S55	35t	Alborz	1	1	1	1	1	1	1	1	1	1	1	0	0	1	1	1	1	1	1	1	1	1	1	1	1	0	1	0	0	1	1	0	1	1	0	0	0	0	1	1	1	1	0	1	0	1	1
S56	Serr	USA	0	1	1	0	1	1	1	0	1	1	1	1	1	1	1	1	1	1	1	1	0	0	1	1	1	0	0	1	0	0	1	0	1	1	0	1	1	0	1	1	1	1	0	1	1	1	1
S58	7t	Alborz	1	1	1	1	1	1	1	1	1	0	1	1	1	1	1	1	1	1	1	1	0	0	1	1	1	1	1	0	0	1	1	0	1	1	0	0	1	0	0	1	1	0	0	1	0	1	1
S59	9t	Alborz	1	1	1	1	1	1	1	1	0	0	1	1	1	1	1	1	1	1	1	1	0	0	1	1	1	1	0	0	0	1	1	0	1	0	0	0	1	0	1	1	1	0	0	1	0	1	0
S6	Ferjean	Europe	0	1	1	0	1	1	1	0	1	1	1	0	0	1	0	1	1	0	0	0	0	0	1	1	1	0	0	1	1	1	0	0	1	1	0	1	0	0	1	1	1	1	1	1	1	1	0
S60	Z13-3	Qazvin	1	1	1	1	1	1	1	0	0	0	1	1	0	1	1	0	1	0	1	1	0	1	1	1	1	0	0	0	1	1	0	0	1	1	0	0	1	0	1	0	1	1	0	1	1	1	1
S61	Z11	Qazvin	1	1	1	1	1	1	1	0	1	0	0	1	0	1	1	0	1	1	1	1	1	0	1	1	1	0	0	1	0	1	1	1	1	1	0	0	1	0	0	0	0	1	1	1	1	1	0
S62	Zg30	Qazvin	0	1	1	1	1	1	1	0	0	0	0	1	0	1	1	1	1	1	1	1	1	0	1	1	1	1	1	0	1	1	0	0	1	1	0	1	1	0	1	1	1	1	1	1	1	1	1
S63	Zg2-2	Qazvin	1	1	1	1	1	1	1	1	1	1	1	1	1	1	1	1	1	1	0	1	0	0	0	1	1	0	1	0	1	1	1	0	1	1	0	0	1	1	1	1	1	1	0	1	1	1	1
S64	23t	Alborz	1	1	1	0	1	1	1	0	1	0	1	1	0	1	0	1	1	1	1	1	0	0	1	1	1	0	0	0	0	1	1	0	1	0	0	1	0	0	0	1	1	1	0	1	0	1	1
S65	Fernor	USA	1	1	1	0	1	1	1	1	1	1	1	1	1	1	1	1	1	1	0	1	1	0	1	1	1	1	0	0	1	1	1	0	1	1	0	1	1	0	0	1	1	1	1	1	1	1	0
S66	44t	Alborz	1	1	1	1	1	1	1	1	1	0	1	0	1	1	1	1	1	1	0	1	1	1	1	0	1	1	0	0	0	1	0	0	1	1	0	1	1	0	0	1	1	1	0	1	1	1	1
S67	32t	Alborz	0	1	1	0	1	1	1	1	1	0	1	0	1	1	1	1	1	1	0	1	1	1	1	1	1	0	0	0	0	1	1	0	1	1	0	0	1	0	0	1	1	1	0	0	1	1	1
S68	Z9	Qazvin	1	1	1	1	1	1	1	0	1	1	1	1	0	1	1	1	0	1	0	1	1	0	1	1	1	1	0	0	0	1	1	0	1	1	0	0	1	0	0	1	1	1	1	1	1	1	1
S69	Zg36	Qazvin	1	1	1	1	1	1	1	0	0	0	1	1	1	1	0	1	0	1	0	1	0	0	1	1	1	0	0	0	1	1	1	0	1	1	0	0	1	0	0	0	1	1	0	1	1	1	0
S70	50T	Alborz	1	1	1	1	1	1	1	0	0	0	1	1	1	1	0	1	0	1	0	1	0	0	1	1	1	0	0	0	1	1	1	0	1	1	0	0	1	0	0	0	1	0	0	0	1	1	1
S9	Z7	Qazvin	0	1	1	1	1	1	1	0	1	1	1	1	1	1	0	1	1	1	0	1	0	0	1	1	0	1	0	0	1	1	1	0	1	1	0	1	1	1	1	1	1	1	0	1	0	1	1
[truncated: 144 more columns]

## Sheet: MD, VD, VR,CR for AFLP data
%Accession	loc1	loc2	loc3	loc4	loc5	loc6	loc7	loc8	loc9	loc10	loc11	loc12	loc13	loc14	loc15	loc16	loc17	loc18	loc19	loc20	loc21	loc22	loc23	loc24	loc25	loc26	loc27	loc28	loc29	loc30	loc31	loc32	loc33	loc34	loc35	loc36	loc37	loc38	loc39	loc40	loc41	loc42	loc43	loc44	loc45	loc46	loc47	loc48	loc49
P1	1	1	1	1	0	1	1	0	1	0	1	1	1	1	1	1	1	1	0	1	1	0	1	1	0	1	1	1	1	1	1	0	1	1	0	0	1	0	0	0	1	1	0	1	1	1	1	0	1
P10	1	1	0	0	0	1	0	0	0	0	1	1	1	1	1	0	0	1	0	1	0	0	0	1	0	0	0	0	0	1	1	0	1	1	0	0	1	0	0	0	1	1	0	1	1	1	0	0	0
P11	1	1	1	1	0	1	1	0	1	0	1	1	1	1	1	1	1	1	0	1	1	0	1	1	0	1	0	0	1	1	1	0	1	1	0	1	1	0	0	0	1	1	1	1	0	1	1	0	1
P12	1	1	1	1	1	1	0	0	0	0	1	1	1	1	1	1	1	1	0	1	1	0	1	0	0	0	0	0	0	1	1	1	1	1	0	0	1	0	0	1	1	0	0	0	1	1	0	0	0
P13	0	1	1	1	0	1	1	1	1	1	1	1	1	1	1	1	1	1	0	0	1	0	1	1	0	1	1	1	0	1	1	0	1	1	0	0	1	0	0	0	1	1	0	1	1	1	0	0	0
P14	1	1	1	1	1	1	1	0	1	0	1	1	1	1	1	1	1	1	0	1	0	0	1	0	1	1	0	1	0	1	1	0	1	1	0	0	1	1	1	0	1	1	1	1	1	1	0	0	0
P15	1	1	1	1	1	1	1	1	1	0	1	1	1	1	1	1	0	1	0	1	1	0	1	1	1	1	0	0	1	1	1	0	1	1	0	0	1	0	0	0	1	0	0	1	1	1	1	0	0
P16	0	1	1	1	1	1	0	1	1	0	1	1	1	0	1	1	0	1	0	0	1	0	0	1	1	1	0	0	0	1	1	0	1	1	0	0	1	0	0	0	1	0	1	1	1	1	1	0	1
P17	1	1	1	1	1	1	1	0	1	1	0	1	1	0	1	1	1	1	0	1	1	0	1	1	0	0	1	0	0	1	1	0	1	1	0	0	1	1	1	1	1	1	0	0	1	1	1	0	0
P18	0	1	1	1	1	1	1	1	1	1	1	1	1	1	1	1	1	1	0	1	0	1	1	1	0	0	1	1	1	1	1	0	1	1	0	0	1	0	0	0	1	1	0	1	1	1	0	0	1
P19	1	1	1	1	1	1	1	0	1	1	1	1	1	1	1	1	1	1	0	1	1	1	1	1	0	0	1	1	1	1	1	0	1	1	0	0	1	0	0	0	1	0	0	1	1	1	0	0	0
P2	0	1	1	0	1	1	1	0	1	0	1	1	1	0	1	1	0	1	0	1	0	0	1	1	0	1	0	1	0	1	1	0	1	1	0	1	1	0	0	1	1	1	0	1	0	1	0	0	1
P20	1	1	1	1	1	1	1	0	1	1	1	1	1	1	1	1	1	1	0	1	1	1	1	1	0	0	1	1	0	1	1	0	1	1	0	0	0	0	0	0	1	0	0	1	1	1	1	1	0
P21	1	1	1	1	1	1	1	0	1	1	1	1	1	1	1	1	1	1	0	1	1	1	1	1	0	0	1	0	0	1	1	1	1	1	0	1	1	0	0	0	1	0	1	1	1	1	1	0	1
P22	1	1	1	1	1	1	1	1	1	1	0	1	1	1	1	1	1	1	0	1	0	1	1	1	0	0	1	1	0	1	1	1	1	1	0	0	1	1	0	1	1	1	1	1	1	1	1	0	1
P23	1	1	1	1	1	1	1	1	1	1	1	1	1	1	1	1	1	1	0	1	0	0	1	1	0	0	1	0	0	1	1	0	1	1	0	0	1	1	0	0	1	1	1	1	1	1	1	0	0
P24	1	1	1	1	1	1	1	0	1	1	0	1	1	1	1	1	1	1	0	1	0	0	1	1	0	0	1	1	0	1	1	0	1	1	0	1	1	0	1	1	1	0	0	1	0	1	1	0	0
P25	1	1	1	0	1	1	1	0	1	1	1	1	1	1	1	1	1	1	0	1	0	0	1	1	0	0	1	1	0	1	1	0	1	1	0	1	1	0	0	0	1	1	0	1	1	1	0	1	0
P26	1	1	1	1	1	1	1	0	1	1	1	1	1	1	1	1	1	1	0	1	1	0	1	1	0	0	1	1	0	1	1	0	1	1	0	0	1	1	1	0	1	1	0	1	1	1	1	0	0
P27	0	1	1	1	1	1	1	0	1	1	1	1	1	1	1	1	1	1	0	1	1	0	1	1	0	0	1	0	1	1	1	0	1	1	0	0	1	0	0	1	1	0	0	1	0	1	1	1	0
P28	1	1	1	1	1	1	1	0	1	1	1	1	1	1	1	1	1	1	0	1	0	1	1	1	0	0	1	1	1	1	1	0	1	1	0	1	1	0	0	0	1	1	0	0	1	1	1	0	0
P29	1	1	1	1	1	1	1	0	1	1	1	1	1	1	1	1	1	1	0	1	1	0	1	1	0	0	1	1	0	1	1	0	1	1	0	0	1	0	1	0	1	1	0	1	1	1	1	0	0
P3	0	1	1	0	1	1	1	0	1	0	0	1	1	1	1	1	1	1	0	1	0	0	0	1	0	1	0	1	1	0	0	0	1	1	0	1	0	0	0	1	1	1	0	0	1	1	0	0	0
P30	1	1	1	1	1	1	1	0	1	0	1	1	1	1	1	1	0	1	0	1	1	0	1	1	0	0	1	0	0	1	1	0	1	1	0	1	1	0	0	1	1	1	0	1	1	1	1	0	0
P31	0	1	1	0	1	1	1	1	1	0	1	1	1	0	1	1	1	1	1	1	1	1	1	1	0	0	1	0	0	1	1	0	1	1	0	1	1	0	1	0	1	1	0	1	1	1	1	0	0
P32	0	1	1	1	1	1	0	1	1	0	1	1	1	0	1	1	1	1	0	1	0	1	1	1	0	0	1	1	0	1	1	1	1	1	0	0	1	1	1	0	1	0	1	1	1	1	1	0	0
P33	1	1	1	1	1	1	1	1	1	1	1	1	1	1	1	1	1	1	0	1	1	1	1	1	0	1	1	0	1	1	1	1	1	1	0	0	1	0	0	1	1	0	0	1	1	1	1	0	0
P34	1	1	1	1	1	1	1	1	1	1	1	1	1	1	1	1	1	1	0	1	0	1	1	1	0	1	1	0	1	1	1	0	1	1	0	0	1	0	1	1	1	0	1	1	1	1	1	0	0
P35	1	1	1	1	1	1	1	1	1	1	1	1	1	1	1	1	1	1	0	1	1	0	1	1	0	0	1	0	0	1	1	1	1	1	0	0	1	0	0	1	1	0	0	1	1	1	1	1	1
P36	1	1	1	0	0	1	1	1	1	1	1	1	1	1	1	1	1	1	0	1	0	0	1	1	1	0	1	0	0	1	1	1	1	1	0	0	1	0	1	0	1	0	0	1	1	1	1	1	1
P37	1	1	1	1	1	1	1	1	1	0	1	1	1	1	1	1	1	1	0	1	1	1	1	1	1	1	1	0	0	1	1	1	1	1	0	0	1	0	1	1	1	0	0	1	1	1	1	1	1
P38	1	1	1	0	0	1	0	0	1	0	1	1	1	1	1	1	1	1	0	1	1	1	1	1	0	0	1	0	0	1	1	1	1	1	0	1	1	0	0	0	1	1	1	0	0	1	1	0	0
P39	1	1	1	1	1	1	1	0	1	0	1	1	1	1	1	1	0	1	0	1	0	0	1	1	0	0	1	1	1	1	1	1	1	1	0	0	1	0	0	1	1	0	1	1	1	1	1	0	0
P4	1	1	1	1	1	1	1	1	1	0	1	1	1	1	1	1	1	1	0	1	1	0	0	1	0	0	1	0	0	1	1	0	1	1	0	1	0	0	0	1	1	1	0	1	1	1	1	0	1
P5	0	1	0	0	1	1	1	0	1	0	1	1	1	0	1	1	0	1	0	0	0	0	1	1	0	0	1	0	0	1	1	0	1	1	0	0	0	0	0	1	1	1	1	0	1	1	0	0	1
P6	1	1	1	1	1	1	1	0	1	1	1	1	1	1	1	1	1	1	0	1	1	1	1	1	0	1	1	1	0	1	1	0	1	1	0	0	0	0	0	1	1	1	0	1	1	1	1	1	1
P7	1	1	0	1	1	1	1	0	1	0	0	1	1	1	1	0	1	1	1	0	1	0	1	1	0	0	0	0	0	1	1	1	1	1	0	0	1	0	1	0	1	0	0	1	1	1	0	1	0
P8	0	1	1	1	1	1	1	0	1	0	0	1	1	1	1	0	1	1	0	1	0	0	0	1	0	0	0	0	0	1	1	0	1	1	0	0	0	0	1	0	1	1	0	1	1	1	0	1	0
P9	0	1	0	1	0	1	0	0	0	0	1	1	1	1	1	0	1	1	0	1	0	0	0	1	0	0	0	0	0	1	1	0	1	1	0	0	1	0	1	0	1	1	1	1	1	1	0	0	0
S1	1	1	1	1	1	1	1	1	0	0	1	1	1	1	1	0	1	1	0	1	1	1	1	1	0	0	0	0	0	1	1	0	1	1	0	0	1	0	0	1	1	1	1	1	1	1	1	1	1
S10	1	1	1	1	1	1	1	0	1	1	1	1	1	1	1	1	1	1	0	1	0	0	1	1	0	0	1	0	1	1	1	0	1	1	0	1	1	0	0	0	1	1	0	1	1	1	1	1	1
S11	0	1	1	1	1	1	1	0	1	1	1	0	0	1	1	0	1	1	0	1	1	0	1	1	0	1	0	0	0	1	1	0	1	1	0	0	1	0	0	0	1	1	0	1	1	1	1	0	0
S12	1	1	1	1	1	1	1	1	1	0	0	1	1	1	1	1	1	1	0	1	1	1	1	1	0	1	1	0	0	1	1	1	1	1	0	0	1	0	0	1	1	0	0	1	1	1	1	1	1
S13	1	0	1	0	1	1	1	0	1	0	1	1	1	1	1	0	1	1	0	1	1	1	1	1	0	1	0	0	1	1	1	0	1	1	0	0	1	0	0	0	1	0	0	1	1	1	0	0	0
S14	1	1	0	1	1	1	1	0	1	0	1	0	0	1	0	0	0	0	0	1	1	0	1	1	0	0	0	0	1	0	1	0	1	1	0	0	0	0	1	0	1	1	0	1	0	1	1	0	0
S16	1	1	1	1	1	1	1	1	1	0	1	1	0	1	1	0	1	1	1	1	1	1	1	1	0	0	0	1	0	1	1	0	1	1	0	0	1	0	0	1	1	0	0	0	0	1	0	1	0
S17	1	1	1	1	1	1	1	0	1	1	1	0	0	1	1	1	1	1	0	1	1	0	1	1	0	1	0	0	0	1	1	1	1	1	0	0	1	0	0	1	1	1	0	1	1	1	1	0	0
S19	0	1	1	1	1	1	1	1	0	1	1	1	0	1	1	1	1	1	0	1	1	0	1	1	1	0	0	0	1	1	1	0	1	1	0	0	1	0	1	1	1	1	1	1	1	1	1	0	1
S2	1	1	1	1	1	1	1	1	0	0	1	1	1	1	1	0	1	1	0	1	1	1	1	1	0	0	0	0	0	1	1	0	1	1	0	0	1	0	0	1	1	0	1	1	1	1	1	1	0
S20	1	1	1	1	0	1	1	1	1	0	0	0	0	1	0	1	1	0	0	1	0	0	1	1	1	0	1	0	1	0	1	1	1	1	0	0	1	1	0	0	1	1	0	0	1	1	0	1	1
S21	0	1	1	1	1	1	1	0	1	0	0	1	0	1	1	1	1	1	0	1	1	0	0	1	0	1	1	1	1	1	0	0	1	1	0	1	1	0	1	0	1	1	0	1	0	1	1	0	1
S22	0	1	1	1	1	1	1	0	1	0	1	1	1	1	1	1	1	1	0	1	1	0	0	1	1	1	1	0	0	1	0	0	1	1	0	0	1	0	1	1	1	0	0	1	1	1	0	0	1
S23	1	0	1	0	1	1	1	1	1	0	1	1	0	1	0	0	0	1	0	1	1	0	1	1	0	1	0	0	0	1	1	0	1	1	0	0	1	0	0	1	1	1	0	0	0	0	0	1	1
S24	1	1	1	1	1	1	1	1	1	1	1	1	0	1	0	1	1	1	1	0	0	1	1	1	0	1	1	0	1	1	1	1	1	1	0	0	1	0	0	0	1	0	0	0	1	1	0	0	0
S25	1	0	1	0	1	1	1	1	1	1	0	0	0	1	1	1	1	0	0	1	1	0	1	1	0	1	1	0	0	1	0	0	1	1	1	0	1	0	0	1	1	1	0	1	1	1	1	1	0
S26	1	1	1	1	0	1	1	1	0	0	0	1	0	1	1	1	1	1	0	1	1	0	1	0	1	1	0	0	0	1	1	0	1	1	0	0	1	0	1	1	1	1	1	1	1	1	1	0	0
S27	0	1	1	0	1	1	1	0	1	0	0	1	0	1	0	1	0	1	0	1	1	0	0	1	0	0	0	0	1	1	1	0	1	1	0	1	0	0	1	0	1	0	1	0	1	1	1	1	0
S28	1	0	0	0	1	1	1	0	0	1	0	1	0	1	0	1	0	0	0	1	0	0	0	1	0	0	0	0	0	1	1	0	1	1	1	0	0	0	1	0	1	1	0	1	1	1	1	0	1
S29	1	1	1	1	0	1	1	1	0	0	0	0	0	1	1	1	1	1	0	1	1	0	1	0	1	1	0	0	0	1	1	0	1	1	0	0	1	0	1	1	1	1	1	1	1	1	1	0	1
S3	1	1	1	1	1	1	1	0	1	1	1	1	0	1	1	1	1	1	0	1	0	0	1	1	0	0	1	0	1	1	1	0	1	1	1	0	1	1	0	0	1	1	0	0	0	1	1	0	0
S30	0	1	1	0	1	1	1	0	1	1	0	1	1	1	0	0	0	1	0	1	1	0	1	1	0	1	0	0	1	1	1	0	1	1	1	1	1	0	1	0	1	0	1	1	1	1	1	1	0
S31	1	1	1	0	1	0	1	1	1	0	0	1	0	1	1	0	1	1	0	1	0	0	0	1	0	0	1	0	1	1	1	0	1	1	1	0	0	0	0	0	1	0	0	1	0	1	1	1	0
S32	1	1	1	1	1	1	1	0	1	0	1	1	0	1	1	1	1	0	0	1	0	1	1	1	0	1	1	0	0	1	1	0	1	1	1	1	1	0	1	1	1	0	0	1	1	1	0	0	0
S33	1	1	1	1	1	1	1	0	1	0	0	1	0	1	1	0	1	1	0	1	0	1	1	1	0	0	1	0	0	1	1	0	1	1	0	0	1	0	1	0	1	1	0	1	1	1	0	0	0
S34	1	1	1	1	1	1	1	1	1	0	1	1	0	1	0	0	1	0	0	1	0	1	0	1	0	1	0	0	0	1	1	0	1	1	0	0	1	0	0	1	1	1	0	1	1	1	0	1	0
S35	1	1	1	1	1	0	1	0	1	0	1	1	0	1	1	1	1	1	0	1	1	0	1	1	0	0	1	0	0	1	1	0	1	1	1	1	0	0	1	0	1	1	0	1	1	1	0	0	1
S36	0	1	1	1	1	1	1	0	1	1	0	1	0	1	1	1	1	1	0	1	1	0	1	1	0	0	0	0	0	1	1	1	1	1	1	1	1	0	0	1	1	1	0	1	1	1	1	0	0
S37	1	1	1	1	0	1	1	1	1	0	0	0	0	1	1	1	1	1	0	1	1	1	1	0	1	0	0	0	0	1	1	0	1	1	0	0	1	0	1	1	1	1	1	1	1	1	0	0	1
S38	1	0	1	1	1	1	1	0	1	0	1	1	0	1	0	1	1	1	0	1	0	0	1	1	0	1	0	0	0	1	1	0	1	1	1	1	1	0	1	1	1	0	0	1	1	1	0	0	0
S39	1	1	1	1	1	1	1	1	1	0	1	0	0	1	1	1	1	1	0	1	1	1	1	1	0	0	0	1	0	1	1	0	1	1	0	0	1	0	0	1	1	0	1	1	0	1	0	0	0
S4	1	1	1	1	1	1	1	1	1	1	1	1	1	1	1	0	0	1	1	1	1	1	1	1	0	0	1	0	0	1	1	0	1	1	0	0	1	0	1	0	1	0	0	0	1	1	1	0	1
S40	1	0	1	1	0	1	1	0	0	1	1	1	1	1	0	0	1	1	0	1	0	0	1	1	0	1	0	1	0	1	1	0	0	1	0	0	1	0	0	0	1	0	1	1	1	1	1	0	1
S41	1	1	1	1	1	1	1	0	1	0	1	1	0	1	0	1	0	1	0	0	0	0	0	1	0	0	1	0	0	1	1	0	1	1	0	0	0	0	0	1	1	1	1	1	0	1	1	0	0
S42	1	1	1	1	1	1	1	0	1	0	1	0	0	1	1	1	1	1	0	1	1	0	1	1	0	0	0	0	1	1	1	1	1	1	1	0	1	0	1	1	1	1	1	1	1	1	1	0	0
S43	0	0	1	1	0	0	1	0	0	1	1	1	1	1	0	0	0	1	0	1	0	0	1	1	0	0	0	0	0	1	0	0	0	1	0	1	1	0	0	0	1	1	1	1	1	1	0	0	0
S44	0	1	1	1	1	1	1	0	1	0	1	1	0	1	1	1	1	1	0	1	1	1	1	1	0	1	1	1	1	1	0	0	1	1	0	0	1	0	0	0	1	1	1	1	1	0	0	1	0
S45	0	1	1	1	1	1	1	0	0	0	0	1	0	1	0	0	1	1	0	1	0	0	0	1	1	0	0	1	1	1	1	0	0	0	0	0	1	0	0	0	1	1	0	0	1	1	0	1	0
S46	1	1	1	1	0	0	1	1	1	0	0	0	0	1	0	0	1	0	0	0	0	0	1	1	1	0	1	0	1	0	1	1	1	1	0	0	1	1	1	0	1	1	0	0	1	1	1	1	0
S47	0	1	1	1	1	1	1	0	1	0	1	0	0	1	0	1	0	1	0	1	0	0	1	1	0	0	0	1	0	0	1	0	1	0	0	1	1	0	0	1	1	1	0	0	1	1	1	0	0
S48	1	1	1	1	1	1	1	0	0	0	1	1	0	1	0	1	1	1	0	1	1	1	0	1	0	0	0	1	0	1	1	1	1	1	0	1	1	0	0	1	1	1	0	0	1	1	1	1	0
S49	1	1	1	1	1	1	1	0	1	0	0	0	0	1	1	1	0	0	0	1	1	0	1	1	1	1	0	0	0	1	1	0	1	1	0	0	1	0	0	1	1	1	0	1	1	1	0	1	1
S5	1	0	0	1	0	1	1	0	0	0	1	1	0	1	0	0	1	0	0	0	0	0	1	1	0	0	0	1	0	1	1	1	1	1	0	0	1	0	1	0	1	1	1	1	1	0	1	0	0
S50	1	1	1	1	1	1	1	1	1	1	1	1	0	1	1	1	1	1	0	0	0	1	1	1	1	0	1	0	0	1	1	1	1	1	0	0	0	0	0	1	1	1	1	1	1	1	1	1	1
S51	0	1	1	0	1	1	1	1	1	1	1	1	0	1	1	1	1	1	0	1	1	0	1	1	1	1	0	0	0	1	1	1	1	1	0	0	1	0	0	1	1	1	1	1	1	1	1	1	1
S52	0	1	1	1	0	1	1	0	1	1	0	1	1	1	1	1	1	1	1	1	1	1	1	1	1	0	0	0	1	1	1	1	1	1	0	0	1	0	1	1	1	1	1	1	1	1	1	1	1
S53	1	1	1	1	1	1	1	1	1	1	0	1	1	1	1	1	1	1	1	1	1	1	1	1	1	1	1	0	0	1	1	1	1	1	0	0	1	0	1	1	1	1	1	1	1	1	1	1	1
S54	0	1	1	1	0	1	1	0	1	1	0	1	1	1	1	1	1	1	0	1	1	1	1	1	1	0	1	0	1	1	1	0	1	1	0	0	1	0	1	1	1	1	0	1	1	1	1	1	1
S55	1	1	1	1	1	1	1	1	1	1	1	0	0	1	1	1	1	1	1	1	1	1	1	1	1	0	1	0	0	1	1	0	1	1	0	0	0	0	1	1	1	1	0	1	0	1	1	1	1
S56	0	1	1	0	1	1	1	0	1	1	1	1	1	1	1	1	1	1	1	1	0	0	1	1	1	0	0	1	0	0	1	0	1	1	0	1	1	0	1	1	1	1	0	1	1	1	1	1	1
S58	1	1	1	1	1	1	1	1	1	0	1	1	1	1	1	1	1	1	1	1	0	0	1	1	1	1	1	0	0	1	1	0	1	1	0	0	1	0	0	1	1	0	0	1	0	1	1	1	1
S59	1	1	1	1	1	1	1	1	0	0	1	1	1	1	1	1	1	1	1	1	0	0	1	1	1	1	0	0	0	1	1	0	1	0	0	0	1	0	1	1	1	0	0	1	0	1	0	1	1
S6	0	1	1	0	1	1	1	0	1	1	1	0	0	1	0	1	1	0	0	0	0	0	1	1	1	0	0	1	1	1	0	0	1	1	0	1	0	0	1	1	1	1	1	1	1	1	0	1	0
S60	1	1	1	1	1	1	1	0	0	0	1	1	0	1	1	0	1	0	1	1	0	1	1	1	1	0	0	0	1	1	0	0	1	1	0	0	1	0	1	0	1	1	0	1	1	1	1	0	1
S61	1	1	1	1	1	1	1	0	1	0	0	1	0	1	1	0	1	1	1	1	1	0	1	1	1	0	0	1	0	1	1	1	1	1	0	0	1	0	0	0	0	1	1	1	1	1	0	0	0
S62	0	1	1	1	1	1	1	0	0	0	0	1	0	1	1	1	1	1	1	1	1	0	1	1	1	1	1	0	1	1	0	0	1	1	0	1	1	0	1	1	1	1	1	1	1	1	1	1	0
S63	1	1	1	1	1	1	1	1	1	1	1	1	1	1	1	1	1	1	0	1	0	0	0	1	1	0	1	0	1	1	1	0	1	1	0	0	1	1	1	1	1	1	0	1	1	1	1	1	1
S64	1	1	1	0	1	1	1	0	1	0	1	1	0	1	0	1	1	1	1	1	0	0	1	1	1	0	0	0	0	1	1	0	1	0	0	1	0	0	0	1	1	1	0	1	0	1	1	1	1
S65	1	1	1	0	1	1	1	1	1	1	1	1	1	1	1	1	1	1	0	1	1	0	1	1	1	1	0	0	1	1	1	0	1	1	0	1	1	0	0	1	1	1	1	1	1	1	0	1	1
S66	1	1	1	1	1	1	1	1	1	0	1	0	1	1	1	1	1	1	0	1	1	1	1	0	1	1	0	0	0	1	0	0	1	1	0	1	1	0	0	1	1	1	0	1	1	1	1	0	0
S67	0	1	1	0	1	1	1	1	1	0	1	0	1	1	1	1	1	1	0	1	1	1	1	1	1	0	0	0	0	1	1	0	1	1	0	0	1	0	0	1	1	1	0	0	1	1	1	0	0
S68	1	1	1	1	1	1	1	0	1	1	1	1	0	1	1	1	0	1	0	1	1	0	1	1	1	1	0	0	0	1	1	0	1	1	0	0	1	0	0	1	1	1	1	1	1	1	1	0	1
S69	1	1	1	1	1	1	1	0	0	0	1	1	1	1	0	1	0	1	0	1	0	0	1	1	1	0	0	0	1	1	1	0	1	1	0	0	1	0	0	0	1	1	0	1	1	1	0	1	0
S70	1	1	1	1	1	1	1	0	0	0	1	1	1	1	0	1	0	1	0	1	0	0	1	1	1	0	0	0	1	1	1	0	1	1	0	0	1	0	0	0	1	0	0	0	1	1	1	1	0
S9	0	1	1	1	1	1	1	0	1	1	1	1	1	1	0	1	1	1	0	1	0	0	1	1	0	1	0	0	1	1	1	0	1	1	0	1	1	1	1	1	1	1	0	1	0	1	1	1	1
Me	0.711538	0.923077	0.932692	0.798077	0.836538	0.961538	0.942308	0.394231	0.817308	0.423077	0.740385	0.846154	0.596154	0.942308	0.788462	0.778846	0.807692	0.894231	0.144231	0.903846	0.567308	0.336538	0.846154	0.942308	0.336538	0.375	0.490385	0.278846	0.346154	0.942308	0.903846	0.240385	0.971154	0.961538	0.0961538	0.278846	0.846154	0.105769	0.403846	0.538462	0.990385	0.682692	0.346154	0.817308	0.826923	0.971154	0.663462	0.413462	0.413462
mc	0.666667	0.833333	0.833333	0.611111	0.833333	0.944444	0.944444	0.444444	0.722222	0.444444	0.777778	0.888889	0.611111	0.888889	0.666667	0.666667	0.611111	0.888889	0.277778	0.888889	0.388889	0.333333	0.722222	0.944444	0.388889	0.333333	0.333333	0.166667	0.277778	0.944444	0.888889	0.111111	0.944444	0.944444	0.0555556	0.333333	0.777778	0.0555556	0.388889	0.611111	0.944444	0.833333	0.277778	0.777778	0.777778	0.944444	0.5	0.555556	0.611111
me-mc	0.0448718	0.0897436	0.099359	0.186966	0.00320513	0.017094	-0.00213675	-0.0502137	0.0950855	-0.0213675	-0.0373932	-0.042735	-0.0149573	0.0534188	0.121795	0.112179	0.196581	0.00534188	-0.133547	0.0149573	0.178419	0.00320513	0.123932	-0.00213675	-0.0523504	0.0416667	0.157051	0.112179	0.0683761	-0.00213675	0.0149573	0.129274	0.0267094	0.017094	0.0405983	-0.0544872	0.0683761	0.0502137	0.0149573	-0.0726496	0.0459402	-0.150641	0.0683761	0.0395299	0.0491453	0.0267094	0.163462	-0.142094	-0.19765
	0.0448718	0.0897436	0.099359	0.186966	0.00320513	0.017094	0.00213675	0.0502137	0.0950855	0.0213675	0.0373932	0.042735	0.0149573	0.0534188	0.121795	0.112179	0.196581	0.00534188	0.133547	0.0149573	0.178419	0.00320513	0.123932	0.00213675	0.0523504	0.0416667	0.157051	0.112179	0.0683761	0.00213675	0.0149573	0.129274	0.0267094	0.017094	0.0405983	0.0544872	0.0683761	0.0502137	0.0149573	0.0726496	0.0459402	0.150641	0.0683761	0.0395299	0.0491453	0.0267094	0.163462	0.142094	0.19765
me-mc/mc	0.0673077	0.107692	0.119231	0.305944	0.00384615	0.0180995	0.00226244	0.112981	0.131657	0.0480769	0.0480769	0.0480769	0.0244755	0.0600962	0.182692	0.168269	0.321678	0.00600962	0.480769	0.0168269	0.458791	0.00961538	0.171598	0.00226244	0.134615	0.125	0.471154	0.673077	0.246154	0.00226244	0.0168269	1.16346	0.0282805	0.0180995	0.730769	0.163462	0.0879121	0.903846	0.0384615	0.118881	0.0486425	0.180769	0.246154	0.0508242	0.0631868	0.0282805	0.326923	0.255769	0.323427
1/m*(me-mc/mc)*100	0.0352396	0.0563834	0.0624245	0.16018	0.00201369	0.0094762	0.00118453	0.0591522	0.0689303	0.0251712	0.0251712	0.0251712	0.0128144	0.031464	0.0956504	0.0880991	0.168418	0.0031464	0.251712	0.00880991	0.240205	0.00503423	0.0898417	0.00118453	0.0704793	0.065445	0.246677	0.352396	0.128876	0.00118453	0.00880991	0.609142	0.0148066	0.0094762	0.382602	0.085582	0.0460273	0.473218	0.0201369	0.0622414	0.0254673	0.0946436	0.128876	0.0266095	0.0330821	0.0148066	0.171164	0.133911	0.169333
MD%	16.6765
Ve	0.207244	0.0716953	0.0633869	0.162715	0.138069	0.0373413	0.0548917	0.241131	0.150765	0.246453	0.194081	0.131441	0.243092	0.0548917	0.168409	0.173917	0.156833	0.0955004	0.124627	0.0877521	0.247853	0.225448	0.131441	0.0548917	0.225448	0.23665	0.252334	0.203043	0.228529	0.0548917	0.0877521	0.184373	0.028286	0.0373413	0.0877521	0.203043	0.131441	0.0955004	0.243092	0.250934	0.00961538	0.218727	0.228529	0.150765	0.144511	0.028286	0.225448	0.244866	0.244866
Vc	0.235294	0.147059	0.147059	0.251634	0.147059	0.0555556	0.0555556	0.261438	0.212418	0.261438	0.183007	0.104575	0.251634	0.104575	0.235294	0.235294	0.251634	0.104575	0.212418	0.104575	0.251634	0.235294	0.212418	0.0555556	0.251634	0.235294	0.235294	0.147059	0.212418	0.0555556	0.104575	0.104575	0.0555556	0.0555556	0.0555556	0.235294	0.183007	0.0555556	0.251634	0.251634	0.0555556	0.147059	0.212418	0.183007	0.183007	0.0555556	0.264706	0.261438	0.251634
Ve-Vc	-0.0280499	-0.0753635	-0.083672	-0.0889193	-0.00898937	-0.0182143	-0.000663845	-0.0203065	-0.0616528	-0.0149853	0.0110749	0.0268662	-0.00854213	-0.0496835	-0.0668849	-0.061377	-0.0948005	-0.00907479	-0.0877917	-0.0168231	-0.00378111	-0.00984602	-0.0809769	-0.000663845	-0.0261859	0.00135637	0.0170397	0.0559845	0.0161105	-0.000663845	-0.0168231	0.0797975	-0.0272695	-0.0182143	0.0321965	-0.0322508	-0.0515652	0.0399448	-0.00854213	-0.000700454	-0.0459402	0.0716678	0.0161105	-0.032241	-0.0384957	-0.0272695	-0.0392578	-0.0165723	-0.00676842
	0.0280499	0.0753635	0.083672	0.0889193	0.00898937	0.0182143	0.000663845	0.0203065	0.0616528	0.0149853	0.0110749	0.0268662	0.00854213	0.0496835	0.0668849	0.061377	0.0948005	0.00907479	0.0877917	0.0168231	0.00378111	0.00984602	0.0809769	0.000663845	0.0261859	0.00135637	0.0170397	0.0559845	0.0161105	0.000663845	0.0168231	0.0797975	0.0272695	0.0182143	0.0321965	0.0322508	0.0515652	0.0399448	0.00854213	0.000700454	0.0459402	0.0716678	0.0161105	0.032241	0.0384957	0.0272695	0.0392578	0.0165723	0.00676842
Ve-Vc/Vc	0.119212	0.512472	0.568969	0.353368	0.0611277	0.327857	0.0119492	0.0776722	0.290242	0.0573189	0.0605162	0.256908	0.0339466	0.475098	0.284261	0.260852	0.37674	0.0867777	0.413296	0.160871	0.0150262	0.0418456	0.381214	0.0119492	0.104063	0.00576456	0.0724188	0.380695	0.0758431	0.0119492	0.160871	0.763064	0.490851	0.327857	0.579537	0.137066	0.281767	0.719007	0.0339466	0.00278362	0.826923	0.487341	0.0758431	0.176174	0.210352	0.490851	0.148307	0.0633892	0.0268979
1/m*(Ve-Vc/Vc)*100	0.0624147	0.26831	0.29789	0.185009	0.032004	0.171653	0.00625613	0.0406661	0.151959	0.0300099	0.0316839	0.134507	0.0177731	0.248742	0.148828	0.136572	0.197246	0.0454333	0.216386	0.0842256	0.00786714	0.0219087	0.199589	0.00625613	0.0544835	0.0030181	0.0379156	0.199317	0.0397084	0.00625613	0.0842256	0.39951	0.25699	0.171653	0.303422	0.0717623	0.147522	0.376443	0.0177731	0.00145739	0.432944	0.255153	0.0397084	0.0922378	0.110132	0.25699	0.0776477	0.0331881	0.0140826
VD%	26.2129
Cve	63.98	29.01	26.99	50.54	44.42	20.1	24.86	124.56	47.51	117.34	59.5	42.85	82.7	24.86	52.05	53.55	49.03	34.56	244.76	32.77	87.76	141.09	42.85	24.86	141.09	129.72	102.44	161.6	138.1	24.86	32.77	178.62	17.32	20.1	308.08	161.6	42.85	292.18	122.09	93.03	9.9	68.51	138.1	47.51	45.97	17.32	71.57	119.68	119.68
Cvc	72.76	46.02	46.02	82.09	46.02	24.96	24.96	115.04	63.82	115.04	55	36.38	82.09	36.38	72.76	72.76	82.09	36.38	165.92	36.38	128.99	145.52	63.82	24.96	128.99	145.52	145.52	230.09	165.92	24.96	36.38	291.04	24.96	24.96	424.26	145.52	55	424.26	128.99	82.09	24.96	46.02	165.92	55	55	24.96	102.9	92.04	82.09
1/m*cvc/cve*100	0.595409	0.830549	0.89271	0.850397	0.542419	0.650152	0.525666	0.483545	0.703296	0.513298	0.483963	0.444507	0.519698	0.766175	0.731878	0.711377	0.876587	0.551132	0.354915	0.581237	0.769531	0.539999	0.779781	0.525666	0.478659	0.58733	0.743738	0.745458	0.62903	0.525666	0.581237	0.853079	0.754507	0.650152	0.721	0.471463	0.672014	0.760236	0.55315	0.461991	1.32001	0.351689	0.62903	0.6061	0.626404	0.754507	0.75275	0.402644	0.359116
VR%	118.199
Re	1	1	1	1	1	1	1	1	1	1	1	1	1	1	1	1	1	1	1	1	1	1	1	1	1	1	1	1	1	1	1	1	1	1	1	1	1	1	1	1	1	1	1	1	1	1	1	1	1
Rc	1	1	1	1	1	1	1	1	1	1	1	1	1	1	1	1	1	1	1	1	1	1	1	1	1	1	1	1	1	1	1	1	1	1	1	1	1	1	1	1	1	1	1	1	1	1	1	1	1
1/m*Rc/Re*100	0.52356	0.52356	0.52356	0.52356	0.52356	0.52356	0.52356	0.52356	0.52356	0.52356	0.52356	0.52356	0.52356	0.52356	0.52356	0.52356	0.52356	0.52356	0.52356	0.52356	0.52356	0.52356	0.52356	0.52356	0.52356	0.52356	0.52356	0.52356	0.52356	0.52356	0.52356	0.52356	0.52356	0.52356	0.52356	0.52356	0.52356	0.52356	0.52356	0.52356	0.52356	0.52356	0.52356	0.52356	0.52356	0.52356	0.52356	0.52356	0.52356
CR%	100
[truncated: 142 more columns]
